# Supplementary material for: Multi-Level Integration of Environmentally Perturbed Internal Phenotypes Reveals Key Points of Connectivity between Them
Source: Front Physiol. 2017 Jun 12;8:388. doi: 10.3389/fphys.2017.00388 (PMC5467433; doi:10.3389/fphys.2017.00388)
Supplement: Supplementary file 1 [file Table1.XLSX]

## Sheet: Sheet1
Names	DataType	Degree
Deoxycarnitine	MetabolomicsUrine	26
Acetylcarnitine	MetabolomicsUrine	15
Propionylcarnitine	MetabolomicsUrine	14
Octenoylcarnitine	MetabolomicsUrine	14
Butyrylcarnitine	MetabolomicsUrine	12
Hexanoylcarnitine	MetabolomicsUrine	11
Decenoylcarnitine	MetabolomicsUrine	11
Dodecenoylcarnitine	MetabolomicsUrine	10
Beta.alanine	MetabolomicsSerum	27
s.Methylcysteine	MetabolomicsSerum	25
Glutathione	MetabolomicsSerum	21
Alpha.aminobutyric.acid	MetabolomicsSerum	16
Alanine	MetabolomicsSerum	14
Citrulline	MetabolomicsSerum	14
Glutamine	MetabolomicsSerum	12
Sarcosine	MetabolomicsSerum	11
Arginine	MetabolomicsSerum	10
Gamma.glutamylalanine	MetabolomicsSerum	10
gamma.Glutamylglutamine	MetabolomicsSerum	8
MCP	Cytokines	22
TNFa	Cytokines	19
IL.13	Cytokines	14
MIP.1a	Cytokines	13
G.CSF	Cytokines	12
IL.2	Cytokines	11
IL.6	Cytokines	5
Tmem72	Transcriptomics	27
Zfp281	Transcriptomics	26
C1ql3	Transcriptomics	22
Ccdc60	Transcriptomics	19
Spata6	Transcriptomics	15
Sall4	Transcriptomics	13
Lrsam1	Transcriptomics	11
Ankrd63	Transcriptomics	10
Eif1ax	Transcriptomics	8
Inf2	Transcriptomics	6
Trak2	Transcriptomics	5
Fut11	Transcriptomics	5
S24.7	Microbiota	57
Bifidobacterium	Microbiota	47
Akkermansia	Microbiota	16
Coriobacteriaceae	Microbiota	12
Enterococcus	Microbiota	9
Bacteroides	Microbiota	6
Prevotella	Microbiota	5
