# Supplementary material for: Multi-Level Integration of Environmentally Perturbed Internal Phenotypes Reveals Key Points of Connectivity between Them
Source: Front Physiol. 2017 Jun 12;8:388. doi: 10.3389/fphys.2017.00388 (PMC5467433; doi:10.3389/fphys.2017.00388)
Supplement: Supplementary file 2 [file Table2.XLSX]

## Sheet: Sheet1
TNFa AND Tryptophan	IL.6 AND Valine	Il17c AND Staphylococcus	Glutathione AND TNFa	Glutathione AND IL.1b	Glutathione AND Il17c	Glutathione AND Dapk2	Glutathione AND Carnitine	Kynurenine AND TNFa	Citrulline AND TNFa	Arginine AND TNFa	Glutamine AND IL.2	Aspartic.acid AND IL.6	Aspartic.acid AND IL.2	Threonine AND TNFa	Alanine AND TNFa	Alanine AND Acetylcarnitine	Alanine AND Carnitine	Beta.alanine AND TNFa	Beta.alanine AND IL.1b	Beta.alanine AND GM.CSF	Beta.alanine AND Carnitine	Sarcosine AND Carnitine	Lysine AND Deoxycarnitine	Putrescine AND TNFa	Enterococcus AND Glutamine	Enterococcus AND Isoleucine	Bacteroides AND IL.2	Bacteroides AND Aspartic.acid	Streptococcus AND Citrulline	Streptococcus AND Isoleucine	Bifidobacterium AND TNFa	Bifidobacterium AND IL.5	Bifidobacterium AND IL.2	Bifidobacterium AND IL.1b	Bifidobacterium AND Glutathione	Bifidobacterium AND Alanine
26943313	26238490	26901227	27023799	27036629	26917699	25684485	26957116	25268312	26122214	26549398	26734536	26925576	25681123	26585788	26957569	26581712	26880364	26155043	26810570	23886206	26674248	26883664	25220864	25665611	26566933	23507277	26467144	23883131	26070852	26725523	26134988	26565083	26821116	26515063	26772193	26565082	26565082
26881431	26002427	26351278	26988287	27023766	26154512	24806680	26952957	25104172	25503125	26548469	25790445	26557029	25601969	26546572	26668996	26317529	26868515	26130019	26713267	23066996	26600713	26846427	23953890	25216923	25527553	23279366	26366730	21896480	25645553	25957884	25986361	26003185	26651209	25948780	26706022	26065647	26065647
26092670	25753816	26333035	26944716	26988287	26004732	21078381	26937637	24924152	25443726	26082376	25280408	26116704	24088178	26472224	26668603	24176233	26848530	25987768	26348081	22748467	26595282	26503852	23826175	25027428	25493082	22202874	26280503	21115495	24144727	23749978	25948780	25609654	26471401	25910227	26635786	25910227	25910227
26083579	25560300	25933095	26904117	26968494	25790445	20729138	26888052	24557045	25320354	25993999	24792914	26082010	23499736	26432261	26647858	24159348	26769087	25789522	26130019	20174897	26050356	25110225	23054356	23603994	24827631	19047348	25147938	12844290	23919999	23053913	25910227	24393277	25816517	25816517	25524403	25736031	25736031
26057461	25558818	25897100	26841670	26951039	25575067	20704749	26875491	24252613	25311948	25990308	24206426	25786174	22982538	26344099	26447626	23904148	26695085	25783305	25783305	18294864	26028423	24923488	22922110	23327914	24311317	18355675	24169729	12796470	23867361	22328677	25818774	23299716	25561798	25809215	25503581	25306266	25306266
25791818	25346502	25870901	26801985	26945584	25260581	19755648	26806698	24185011	24497204	25988540	23922725	25624418	22350510	26281691	26362357	23553852	26674248	25712522	25630719	15475366	25939071	22821849	22566635	22641127	23994008	17113270	22297566	12210153	23242802	21928075	25775260	22705947	25400245	25236424	25434105	25269440	25269440
25766472	25225121	25857736	26742325	26944716	25074825	19653236	26804544	24041614	24360391	25933224	23624505	25601969	21368225	26260321	26271325	23550828	26619891	25711693	25550445	15060062	25622859	21481905	21128662	22545813	22344321	16968295	19453859	12022865	21960546	21450519	25747889	22577270	24870777	24830946	24840471	25007523	25007523
25268312	25109475	25754984	26634045	26929999	24816292	19524565	26803481	23973311	24224890	25913572	23583300	25526379	21062264	26247921	26265045	23535741	26600713	25704035	25501184	11840829	25549626	21278054	20416111	22433014	21970810	13677384	19369513	10985778	21928075	20441706	25736113	22229804	24814791	24311314	24693977	24838022	24838022
25245565	24870967	25724120	26633490	26908203	24652713	19194828	26714798	23606516	23835111	25854775	23522839	25469848	19341362	26201023	26241510	22709675	26595282	25666386	25469240	11309207	25394389	20616209	19553674	22250848	19084152	10940378	17245768	10702228	15006749	20300787	25446201	22092915	24693977	23427328	24526402	24140431	24140431
25242344	24599011	25698349	26592472	26887341	24455725	18338492	26701137	23481478	23815013	25807556	23517911	25231952	18426398	26189109	26185380	22052867	26581712	25630719	25432370	10828016	24941842	18406615	19523885	21747711	17434998	8559800	16954804	8789056	10768929	19470745	25236424	22054064	24617225	23397098	24496840	24049622	24049622
25218213	25762441	25651926	26591364	26865914	24176234	17638782	26695085	23438698	23701010	25760103	23412711	25193591	18047032	26131975	26178412	21923249	26546553	25501545	25004447	10671297	24881592	17951379	19154956	21506109	16529156	7929005	16708404	8114067	10191947	18539745	25139019	21986357	24582449	23126293	23899653	23571164	23571164
25104172	24263076	25605871	26584756	26841670	24147103	17508213	26647854	23201589	23536012	25686746	23351361	25153417	17543418	26118661	26161237	21870121	26459052	25432370	24983336	9760247	24783928	17706956	18492302	21420267	12770710	7811024	16390334	7507661	8786301	18469105	25079040	20716319	24450180	22941198	22790540	22720913	22720913
24924152	23946220	25590311	26546778	26838735	23974431	17369508	26614529	22876244	23514809	25561898	23212119	25114522	16103171	26116513	26155043	21618017	26349760	25325613	24884459	9422786	24521011	17397265	18296741	20593271	12093428	3015878	15836489	8514113	7545518	17626173	25000347	19752564	24400795	22243836	22706454	22546742	22546742
24916315	23324083	25539086	26546416	26826268	23839981	17026765	26612354	22249930	23217276	25538105	22551777	25012866	15879131	26116508	26154086	21443422	26346310	25266069	24649521	8824238	24450420	16957224	17644405	20480833	11409162	816110	14997033	1875391	7957444	17418311	24964713	19392993	23648818	21967771	22575044	21901256	21901256
24557045	23235712	25489065	26525025	26810570	23793040	16870044	26562095	21819405	23211305	25517730	21911004	24916856	15788150	26114114	26139990	21212670	26300648	25180872	24453428	8632336	24331358	16622056	16707092	18827348	10463151	812727	14734725	2134877	2248769	15163590	24936764	19367116	23430765	21685239	22338626	21745411	21745411
24415781	23204851	25301498	26481333	26802510	23674111	16332536	26546553	21816027	23075670	25503125	21570752	24717336	15745959	26111062	26130019	20477950	26160389	25108105	24275089	7797578	24327170	15562374	16322553	18646274	9515913	807233	12851881	3097459	1367441	15135544	24925305	19327545	22969915	21257218	22289850	21148680	21148680
24337018	23195328	25289930	26467128	26801985	23030670	16258501	26503852	21576329	23043728	25502809	20883322	24555878	15352041	26110916	26115886	19569716	26050356	25008070	24005237	8930017	24275089	15226431	15795431	18634707	8349654	4201784	12812631	6832811	3119567	14729734	24889891	19003046	22941198	20637226	22129852	21134334	21134334
24252613	22698960	25092888	26461339	26770649	22242038	16075282	26487891	21556779	23028349	25501750	20517889	24482148	15215246	26091153	26112094	17272485	26031413	24687274	23934460	7737670	24176233	7524818	15614565	18231987	2502630	5005822	12730879	7356320	3114235	12792655	24870777	18950596	22931620	20458767	21875680	19038698	19038698
24215713	22688013	25033194	26406496	26752173	22178267	15814621	26473919	21434757	22765310	25443726	20377130	24378454	15147981	26085680	26061031	16757176	26028423	24652713	23886206	7957082	24146112	1380344	12028997	17825525	3922185	4974688	12660439	13713	3867033	12753249	24859295	18083875	22577270	20338413	21840698	18813871	18813871
24185011	22662230	24914214	26348871	26728795	21996044	15507671	26459052	21292009	22560095	25434084	20303712	24222427	12972622	26079268	26043290	15247055	25939071	24558439	23855331	1460041	23928105	2468819	10751544	17410333	6772634	14219061	11788555	8425	16659361	12163495	24830946	17430345	22172507	19714743	21675932	18679073	18679073
24056367	22464480	24623128	26320144	26719689	21545428	15154012	26358151	21185346	22505457	25405531	19926930	23954712	12960327	26064888	26018346	11986392	25877813	24534530	23791844	1665312	23909402	2447942	10827145	17145855	6101943	14134309	11686219	770499	4204272	10681347	24830455	16867072	22054064	19597321	21625850	17944838	17944838
24041614	22424696	24614654	26306855	26713267	21501669	15003890	26349760	20884048	22317850	25381982	19717785	23821362	12679925	26038570	26011190	10536831	25805459	24453428	25755466	2145179	23618531	2434822	10526231	17132109	814840	13471070	11005623	4208512	4622304	10210193	24498261	16792683	21871143	18466393	21134334	17652039	17652039
23886513	22195815	24343648	26291555	26694339	20091246	14734448	26318460	20689575	22286833	25361234	19341362	23734186	12489031	26034353	26006041	10504033	25708949	24437486	22926307	3085095	23295058	6372974	10491993	21158068	4990300		10395684		5002471	10049251	24381223	16297146	21626296	18328449	20563665	17393330	17393330
23673637	22158433	24098366	26276312	26693667	19917714	14625079	26284556	20686200	22052013	25343830	19175893	23730923	11909529	26030884	26002582	10344589	25685688	24389157	22641092		24958141		9685390	16263292	4990299		10232394		4990697	9746612	24303069	16079493	21176205	17846583	20187988	16677148	16677148
23606516	22131881	24089191	26238404	26687276		12845678	26265018	20624941	21878229	25320354	19172131	23507144	11485350	26029823	25987768	8005353	25622859	24333756	22411067		23211317		9546596	15994315	4990697		9706167		6051338	9728538	24142717	10509245	21118295	17009396	19344357	15832821	15832821
23584494	22100389	24082072	26224159	26639408		12730201	26149242	20386870	21704035	25295265	18701319	23360591	11478781	26028116	25982795	8032936	25549626	24224701	21913985		22969997		8817642	15965903	14255653		9551931		14137618	9485590	24138544	9678170	19735715	15138186	18778294	11764187	11764187
23544139	22045314	24035250	26205038	26615102		12660028	26136110	20128035	21362765	25278514	18563517	23280543	11298342	26018734	25978374	8474576	25518437	24011530	21802269		22594115		7752911	15941855			9037198		13539014	9379899	23957631	9406065	18395902		17897185	9425927	9425927
23481478	21700754	23988021	26197872	26601945		12448005	26085944	20003262	21318482	25253365	18383559	23226414	11292314	26009488	25948763	8420957	25450709	24005237	21513782		22093454		8255678	15909119			1937818		13463269	9098065	23717690		17530857		17652039	16887599	16887599
23438698	20980517	23892590	26161237	26601759		12124340	26031685	19783182	20213805	25232530	18379220	23161148	11251197	25996294	25944351	1858860	25445284	23934460	21280193		21920437		8504802	15828019			1826917		13522901	9028262	23657133		17349080		17449585	7901999	7901999
23201589	20926791	23867927	26154512	26584756		12060614	25975097	19390223	19934004	25224039	18234309	23017228	10896793	25990308	25930108	2240197	25424121	23922466	21104607		21772982		1962562	15801849			2125313		13230081	8861865	23656640		17284748		17203251	1765082	1765082
23010537	20625696	23816657	26148005	26579420		11809677	25936391	19339614	19722377	25182840	17916398	22982248	9920847	25981615	25929183	2194543	25394389	23917671	20923008		21734060		2516120	15492997			1696929		13208640	8310179	23648818		16270388		12419846	2298702	2298702
22900942	20537748	23793061	26130019	26576221		11801549	25930980	19228097	19217445	25182731	17465506	22973454	9771973	25980180	25928399	2805599	25149666	23886206	20804599		21608220		2512127	15331624			1695057		13172192	8233570	23595135		15565182		9067551	2223594	2223594
22724132	19370315	23651756	26123268	26562095		11196170	25910653	19167991	19153223	25037197	17168849	22944684	9770373	25971268	25910227	2619747	25032255	23872072	20723005		21390577		3110383	15246852			2477941		13159888	2061297	23571641		15482678			3595607	3595607
22722711	18036359	23610145	26121492	26556014		10706101	25897722	18077563	19093029	24995119	16982465	22917526	9637483	25961459	25898594	2747840	24941842	23850676	20589743		20571306		3084916	15219804			3130415		13159887	2777377	23430765		11686219			3595606	3595606
22688187	17261957	23555696	26120027	26551062		10435626	25860656	18063923	18849599	24993047	16725264	22899189	9237811	25956703	25887267	4019474	24910702	23819994	19513849		20026072		6432788	15097442			3492987		13117847	2564854	23397098		10509245			7189815	7189815
22579817	16986228	23529621	26104840	26546416			25851806	17609291	18790772	24878387	16273650	22407522	8794291	25950489	25863938	6748113	24881592	23689606	19342509		19913842		6619971	14962496					13092957	3123462	23239920		10030639			4434589	4434589
22519828	16616233	23378722	26102012	26522475			25828082	17192467	18564176	24864133	16194311	22402344	8871045	25948533	25851311	6340690	24874467	23658636	18767394		19904009		6813146	12860970					13035056	16347504	23234729		9678170			5053884	5053884
22397760	16538006	23321986	26102009	26517535			25776802	16754668	18456004	24849253	16009442	22209722	8658052	25946971	25825591	435278	24783928	23611112	18622026		19569716		6219439	12653223					12999796	2822669	23122253		9406065			4254496	4254496
22349180	16525644	23295184	26090072	26511504			25765877	16246346	18093485	24815141	15851366	22194711	8530370	25942007	25824458	1009946	24756666	23548584	18353866		19441727		7463087	12149425						2434499	22941198		2469742
22330679	16505207	23099329	26084116	26499137			25701435	16154495	17928646	24803542	15837764	22129624	7650068	25923079	25818981		24735863	23535186	18205731		19357637		6784047	11481030						3015878	22870816
22249930	16306795	22848348	26075913	26494508			25627022	15961579	17496212	24794014	15793856	21922521	8527742	25910754	25817390		24611967	23494740	18165941		19186330		7437424	11292609						6501231	22759330
22197082	15978306	22776294	26070417	26474692			25608965	15380529	17218473	24777714	15742965	21902545	7622202	25905982	25789522		24565947	23482463	18032466		17868334		7418229	11164851						6466382	22476971
22166399	15550696	22753376	26069952	26469068			25606341	15112034	17079667	24755218	15638990	21683687	7791792	25896720	25783305		24521011	23410872	17939210		17716880		6448601	10987426						6594643	22416178
22143256	15249666	22704602	26057461	26453508			25599126	12525575	16836770	24754983	15570140	21628878	8034581	25893604	25780881		24468136	23360627	17911403		17379144		6773946	10438938						6480507	22321330
22099817	15189780	22639172	26056818	26432048			25585586	12087451	16221216	24753255	15447818	21324129	8274030	25881508	25776459		24450420	23054338	17483740		17240238		6770910	10423338						6233266	22287006
22063369	15131005	22514650	26054689	26431867			25582085	12065543	16157437	24749346	15000842	21038693	7504061	25879517	25756190		26761282	23044241	17467912		24678117		627563	10199820						6871247	22251469
22056600	14628252	22466287	26045187	26419312			25502333	11694334	16101009	24731558	14988742	20717763	8376986	25874865	25755546		24331358	23044079	17439741		17136505		144128	10102555						6840837	22172507
22018416	14519665	22354924	26044863	26403947			25461739	11571701	15522271	24726875	14514396	20713630	8458377	25867066	25751726		24327170	22964154	17380792		17106113			10030798						16346160	22088614
21965682	12801611	22327491	26042203	26390842			25445462	11477543	12589771	24718676	14512032	20661738	8444858	25852190	25749337		24325386	22926307	17202438		16574099			9632528						6420013	22040047
21908647	12799092	22202643	26041303	26381932			25403162	10939285	11970856	24710937	12794418	20149460	7679843	25843714	25748312		24275089	22824087	16920274		16412708			9559682						6447476	21966367
21907723	11809795	22004923	26027171	26363317			25308577	10725715	11705951	24661966	12790647	20067608	8439979	25821218	25747976		24239319	22479338	16817913		15460980			9486175						39617	21947722
21856896	11723025	21910722	26020571	26348081			25289711	10721094	11474215	24658439	12381341	19437738	7686868	25817233	25717238		24176233	22422620	16557150		15247055			9417887						39221	21936251
21842874	11459382	21689402	26006041	26341906			25282419	10721050	11181009	24594990	12165276	19326443	1505516	25816210	25712522		24171779	22411067	16081117		15131257			9397163						36165	21913393
21819405	11174197	21637346	26004732	26306855			25260542	9291104	11072090	24579657	12061422	19061939	1353888	25801023	25711693		24146112	22215946	16045439		12851779			9310607						342537	21871143
21810259	10963045	21615971	26002582	26296324			25247444	8906263	11019992	24578389	11985939	19060282	1601038	25790448	25708949		24127940	21975805	15836823		12044598			9299168						789418	21831793
21576329	10691006	21350122	26001677	26232064			25239530	8906262	10996387	24531854	11562188	18698233	2060027	25788533	25704035		24101242	21913985	15337842		11962249			9199501						816110	21626296
21556779	9825023	21330352	25995762	26224376			25154901	8583213	10733092	24530559	11531218	18206267	1673992	25785838	25676803		24098417	21787762	12669191		11553629			9151701						812727	21378047
21516677	9767420	21245272	25993800	26199557			25092108	8240255	10706834	24499201	11503192	17665433	1979068	25773299	25672632		23993530	21767162	12127805		11518774			9176264						807233	21070518
21501664	9647240	21178015	25963123	26199551			25010553	8471029	10686516	24487376	11313918	17437036	2249656	25751141	25672264		23979965	21465509	11208439		11336974			9225134						1091547	20929951
21434757	9436358	21169541	25928585	26190278			25001113	1728387	10592289	24484907	11002547	17425556	1972730	25744653	25666386		23968888	21355876	10699967		11277932			8608396						1116993	20884069
21292009	9195865	21143945	25923257	26187552			24919031	2443564	10377069	24483135	10912884	17167540	2250583	25715336	25665609		23953890	21280193	10068525		10721894			7852843						1137363	20637226
21193914	8972749	21131426	25921769	26187441			24917045		9927622	24467772	10861392	17023520	2651527	25707553	25656916		23928105	21247482	8709252		10536831			7532082						4601416	20523069
21185346	7498526	20878509	25912235	26174235			24910091		9731067	24411680	10644358	16914228	2465291	25693118	25654291		23909402	21104607			10504033			7832482						4809911	20501441
21110802	8247545	20816194	25891416	26161237			24894510		9628395	24274379	10600341	16909443	3066670	25675866	25653103		23837141	21048051			10206446			8390537						4281733	20458767
21104120	7908745	20679443	25874865	26159184			24735863		9579263	24252613	10585893	16899024	2426209	25675296	25630719		23829581	20925653			9787093			1472981						4974688	20403231
20884048	8419142	20584972	25871799	26152793			24671746		9529047	24224980	10419985	16803639	2422647	25675293	25623738		23794344	20829362			9405156			1394447						4385384	20230663
20740299	1325196	20364087	25863272	26143063			24584283		9488002	24224890	10099230	16544976		25662614	25622257		23648696	20801630			8644685			1911530						4379352	20208019
20689575		20164423	25857164	26135783			24578993		9461235	24223928	9811533	16493060		25644014	25613631		23618531	20723005			8817642			1874802						5836014	20089787
20686200		20041174	25851311	26133750			24565947		9458787	24222719	9724164	16467531		25622756	25611433		23550828	20589743			7574677			2114941						14339258	20016198
20646782		19878510	25843059	26130019			24564599		9305563	24196717	9637483	16289983		25616398	25608939		23535741	20471811			8556358			2784963						14323135	19839006
20624941		19822653	25824615	26069952			24530554		9294835	24174586	9599240	16282355		25607248	25575048		23295058	20171597			7833193			2621325						14219061	19799669
20599581		19651645	25823229	26057461			24523763		9242548	24151382	9622521	16242024		25601473	25572586		24958141	19836382			7925144			2971724						14234537	19735274
20584008		19454709	25822523	26055223			24471772		9055992	24145083	9556357	16103171		25575821	25571843		23211317	19747917			8005353			3718763						14134309	19714766
20581007		19410687	25821971	26054709			24425766		8948511	24132508	9263277	15845479		25563840	25561792		23147180	19591457			8433865									13935500	19624730
20561554		19144317	25821305	26020571			24416709		8786301	24112080	9263257	15843581		25551360	25554986		23089708	19459046			1429558									13894020	19597321
20539019		19143940	25816210	26018497			24393741		8549863	24075937	9192768	15838664		25549945	25553694		23038002	19295476			1570210									13471070	19381276
20386870		19056110	25808583	26004732			26760941		8719803	24022566	9142902	21166182		25548280	25543057		23014486	19113989			1943747										19321579
20237149		18602572	25807443	26001677			24347302		8719795	23999450	9007457	15380476		25547416	25542756		22969997	18996089			1922007										19229287
20128035		18591410	25794806	25985568			24343721		8589297	23970801	8972749	15342195		25542757	25523094		22709675	18948497			1894798										19120873
20056579		17991761	25790547	25975489			24329505		7488459	23955153	8974122	15019946		25517913	25521277		22594115	18792393			2063999										18950540
19935463		16239543	25787827	25968335			24314860		7582541	23953854	8895756	12917460		25503978	25516646		22569330	18622026			2273615										18667710
19783182		14742247	25785138	25957886			24298268		7538755	23928261	8810323	12836160		25502757	25504896		22531971	18509591			2141362										18634707
19742166		12574364	25783305	25934431			24278623		7534274	23922725	8855943	12799020		25484083	25501545		22174823	18427963			2107830										18562167
19706294			25782035	25923257			24274312		7529019	23922688	8765005	12604335		25483191	25493017		22173200	18205731			2582687										18449504
19643200			25765549	25917968			24262488		7532082	23871825	8674758	11684290		25466893	25473797		22110268	18165941			2747840										18442197
19575800			25755546	25913073			24239319		7524482	23871247	8568138	11440808		25451008	25452310		22093454	18157836			2732662										18365473
19428234			25747976	25893742			24192517		8831269	23863684	8748362	11211053		25443632	25451975		21923249	18093793			3385556										18336547
19415585			25732517	25882633			24190042		7519215	23841502	8527742	11174197		25443631	25432370		21920437	18066656			3443938										18328449
19390223			25729714	25881504			24148561		8003032	23840099	7795231	11029620		25423127	25429051		21870121	18032466			2958078										18300344
19339614			25727887	25880604			24146112		7518300	23831616	7774625	11023520		25421824	25422032		21826694	17939210			2875082										17956582
19276371			25722791	25875451			24144995		7514193	23806325	7705706	10894179		25416549	25420731		21781943	17920526			3816153										17846583
19228097			25711042	25875356			24140496		7514363	23771686	7616318	10630414		25398540	25386080		21772982	17914985			3921791										17284748
19167991			25704035	25864064			24096653		7509602	23769804	7989314	10549987		25390002	25381975		21744367	17914984			2981478										17242484
19058839			25702177	25863272			24060824		7507106	23757449	8053744	10490998		25387652	25371529		21734060	17911403			6736017										17009396
18812628			25698669	25849601			24046265		7505314	23756396	7765095	9852582		25385757	25371038		21733326	17659695			6748113										16794305
18665807			25689917	25849065			23994574		7690801	23678547	8154587	9666276		25380824	25361234		21710373	17483740			6222659										16773690
18479887			25688351	25840486			23965850		7693276	23677265	16843351	9665829		25361234	25352871		21618017	17473769			449706										16768842
18453754			25687613	25839971			23953890		7504587	23676370	7905486	9189931		25356865	25352752		21608220	17467912			399422										16522779
18424631			25683300	25810882			23948593		1279698	23665163	8406004	9110410		25352295	25338345		21541677	17464987			1194271										16494642
18298459			25682699	25808583			23928105		1381725	23660296	8375945	8982683		25351958	25332009		21507065	17439741			1140426										16297146
18283281			25682004	25802006			23824744		1375460	23658645	8428394	8937427		25341065	25325613		21480410	17202438			4153382										16214764
18205804			25681123	25790445			23794344		1656767	23599269	1450881	8824245		25340604	25302422		21463618	17053157			4788308										15630182
18171996			25680288	25787827			23778583		1904079	23589577	1525954	8784206		25312478	25301019		21443422	16890966													15565182
18077563			25676798	25783305			23775385		1911530	23573281	1367688	8787651		25299769	25287815		21390577	16822497													15185861
18063923			25675866	25779705			23734707			23558387	1861175	7472429		25273173	25281716		21332381	16494630													15138208
17962815			25665480	25744834			23684442			23467205	16839956	8521079		25257463	25277469		21307642	16437600													15102775
17920574			25660312	25727887			23661316			23442027	2249656	7832482		25246544	25270198		21212670	16391765													14760780
17876564			25659690	25716170			23647723			23385819	18597276	7913397		25246529	25266069		21116407	16360711													14723684
17765202			25656916	25711612			23527880			23377963	2903737	1331914		25246268	25253365		21039307	16214116													14505546
17674321			25640527	25687394			23501490			23376588	3325500			25244939	25244780		20571306	16198523													11819808
17609291			25637687	25682004			23497035			23371749	3488068			25242385	25241987		20477950	16081117													11726142
17569779			25634761	25665480			23440281			23333141	3485692			25242011	25234134		20441769	15908364													11522742
17508356			25632845	25656915			23406956			23300453	3486667			25239638	25225040		20412601	15836823													10100903
17498268			25631463	25653737			23367660			23299191	3085695			25233471	25203710		20371285	15730626													10030639
17417651			25622257	25632845			25610241			23299081	3003564			25228390	25195983		20347717	15722456													9678170
17195079			25614458	25631463			25049781			23278693	2989378			25224221	25183508		20301535	15698414													9425927
17192467			25613498	25622257			23340503			23278594	2861809			25222202	25180872		20231903	15590129													9406065
17114500			25608939	25613498			23296212			23211305	2578624			25218983	25174268		20068559	15573910													9290117
17085330			25591776	25608939			24958141			23208998	6368214			25195660	25170551		20026072	15364029													8945595
17060129			25590230	25591776			23223967			23180246				25186904	25168425		19954070	15318101													7537575
16931033			25587610	25590719			23213347			23176743				25185746	25159252		19913842	15300188													8318673
16899371			25572586	25590230			23098614			23169299				25179784	25144630		19904009	15103051													1597660
16865724			25571843	25581642			23089708			23094808				25163878	25139304		19569716	15044174													2469742
16857167			25567297	25550681			22930490			23084028				25159840	25138760		19566473	15036192
16754668			25560991	25550445			22918576			23075670				25150011	25131720		19464748	15021963
16641371			25554986	25549934			22910804			23043728				25149539	25131602		19441727	14966365
16563811			25553694	25531319			22907308			23028349				25133205	25131534		19412008	14676211
16551680			25549934	25528414			22645641			23014354				25132469	25108105		19357637	14672174
16547255			25542992	25511395			22578613			22944040				25123536	25092564		19294768	14598217
16482510			25541842	25502443			22472139			22936086				25100717	25083618		19186330	14578850
16427093			25538335	25494361			22416729			22923503				25093162	25082961		19111953	12831615
16408289			25538334	25493695			22297753			22921902				25088297	25082518		18985626	12791596
16362885			25511395	25481391			23990817			22913215				25079338	25053546		18834718	12755599
16246346			25504333	25480923			23762588			22886310				25049377	25050072		18597074	12559944
16175605			25501545	25479948			22198049			22821989				25048611	25046541		18417155	12540784
16154495			25500537	25478918			22116469			22820438				25025695	25038320		18071271	12437590
16152734			25481391	25465477			22094600			22815072				25015821	25027037		18004213	12145143
16149046			25481373	25461751			22082324			22783057				25015820	25024607		17971162	12020636
16043718			25479948	25461396			21986892			22781706				25004882	25020038		17868334	11962249
15975305			25478918	25460360			21920437			22777139				25002036	25016189		17716880	11886178
15961579			25474076	25455894			21914371			22757706				24964076	25009584		17713745	11859421
15947091			25469663	25446914			21912289			22687757				24959694	25008070		17517073	11840829
15826869			25465477	25437456			21843511			22653096				24945486	24992626		17379144	11803029
15818044			25461556	25434759			21833537			22644293				24920296	24988316		17309516	11796629
15780178			25461396	25430697			21807063			22636782				24912301	24987711		17272485	11740910
15732262			25460360	25424914			21756550			22622404				24902904	24975834		17240238	11733948
15684619			25455894	25411067			21734060			22574649				24902899	24946281		17239403	11732004
15625427			25446914	25394423			21715682			22564593				24892448	24943733		24678117	11726507
15498031			25445761	25349594			23267290			22562178				24882010	24939297		17136505	11558258
15380529			25441587	25348567			21705056			22558213				24860242	24935330		17106113	11531023
15374002			25439027	25345510			21701126			22552991				24851923	24924744		17005270	11418128
15357645			25435005	25338622			21618017			22540883				24846393	24920726		16967760	11329499
15265897			25434759	25310126			21540999			22505457				24844454	24914499		16757176	11281557
15254594			25429758	25289771			21507065			22441699				24837562	24908110		16736097	11268962
15206737			25424914	25260581			23486728			22410115				24832602	24906482		16574099	11124824
15193700			25424319	25245011			21418712			22381370				24821972	24898700		16443613	11087146
15182305			25424282	25226034			21404227			22347541				24816797	24887152		16412708	10954897
15106878			25420731	25186470			21380499			22309961				24813850	24886185		16384975	10786744
15102828			25405415	25169677			21371264			22269951				24813849	24877692		16177188	10622742
15082881			25384799	25163474			21360060			22257915				24787487	24874442		15932738	10464170
15063629			25370329	25119867			21307642			22229510				24774073	24862187		15836845	10347123
14996410			25348567	25116441			21278054			22200436				24766550	24854565		15811773	10220738
14961065			25339548	25109682			21191647			22197217				24755105	24849253		15679182	10081631
14757836			25338520	25077538			21186378			22182949				24751948	24818396		15622536	9828225
14691582			25323330	25064341			21179323			22145410				24746856	24818258		15613049	9821152
14561208			25321471	25054106			21148202			22138502				24728352	24815146		15579906	9705202
13678429			25319517	25016212			21135259			22110764				24721172	24815134		15558317	9469470
12810728			25316298	25001934			21069444			22099894				24714080	24814604		15460980	9224806
12806280			25313750	24960578			21034734			22068587				24703947	24810044		15456525	9144228
12721755			25310126	24952278			20972373			22052013				24686082	24804996		15277209	9195371
12706130			25304968	24948542			20869209			22035453				24684548	24804792		15247055	9035291
12525575			25303683	24936130			20833164			21965676				24670424	24802527		15131257	8831687
12517946			25302422	24935330			20813083			21958471				24668853	24743504		15059242	8723762
12485371			25276054	24927233			20652348			21940647				24658576	24739088		15055233	8622650
12414962			25260581	24914499			20548286			21903766				24648522	24727148		14695647	8644345
12392561			25260027	24898800			20533241			21895774				24641803	24726677		14688515	8601375
12372252			25248126	24878007			20506010			21879311				24626333	24687274		12939440	7557885
12235115			25245011	24873723			20436487			21872589				24616478	24664243		12915513	7486912
12098651			25243883	24866449			20423748			21852330				24604564	24652713		12851779	8586485
12087451			25227798	24858301			20402505			21817129				24577084	24647110		12840063	7768593
12065543			25219493	24857797			20357928			21806998				24577082	24646698		12826662	7538266
12014674			25215172	24846452			20347174			21801698				24566141	24636293		12748416	7860649
12011019			25176089	24819928			20216464			21784185				24560772	24631798		12707492	7719413
11757800			25147442	24815012			20198202			21774025				24557836	24630506		12706342	7850538
11694334			25140117	24812154			20192244			21770369				24556404	24616207		12670601	8028504
11571701			25137224	24810974			20169366			21764125				24555657	24583409		12650297	1550220
11553600			25130312	24801881			20123095			21745574				24549848	24582082		12565845	2049816
11553555			25130202	24797782			20119817			21737013				24535827	24573439		12540837	1665312
11502865			25124276	24789169			20093144			21640980				24535016	24570093		12499375	2546747
11477543			25119867	24780381			20069352			21633783				24534773	24567262		12200419	2789041
11334877			25114929	24769344			21520703			21628302				24516119	24565947		12135591	3257464
11216590			25102821	24769323			19953935			21609661				24497610	24560905		12044598
11208718			25082746	24735651			19851866			21543760				24488495	24558439		11962249
11159966			25074825	24713665			19835614			21515380				24453211	24554039		11931701
11083788			25065671	24697255			19737869			21504801				24439895	24548119		11891565
11069831			25064341	24692394			19649174			21484767				24438025	24534530		11790793
10965486			25062790	24665821			19637079			21472432				24434512	24521773		11553629
10843733			25052259	24662848			19592478			21463622				24421891	24520324		11522283
10816494			25016212	24645793			19396408			21419123				24403234	24511746		11518774
10805371			25016189	24630969			19371263			21307147				24389500	24483111		11448453
10725715			25010842	24630682			19318118			21307132				24389157	24476051		11336974
10721094			25002079	24611636			19294768			21291875				24385238	24472388		11277932
10721050			25001934	24607701			19256530			21290827				24366341	24462570		10886021
10636487			24998495	24597775			19250794			21277967				24338472	24457951		10801831
10474050			24992626	24596461			19151351			21269946				24334406	24453428		10783384
10406094			24975834	24576487			18852009			21248757				24323581	24453420		10721894
10363677			24972622	24507431			18850228			21239635				24316671	24437486		10660942
10225879			24965082	24500568			18846423			21239536				24308965	24432383		10642057
9989234			24963872	24498180			18760846			21239456				24269637	24430541		10536831
9746608			24961358	24491421			18758058			21154234				24268776	24410860		10504033
9706172			24960578	24487978			18713618			21133638				24263861	24397461		10344589
9291104			24957013	24467546			18686095			21063024				24249671	24389507		10206446
9185243			24952278	24442148			18654026			21058198				24244017	24389157		10092622
9075216			24941919	24432383			18629605			21040785				24238522	24388027		10092040
9143706			24941846	24430624			18623084			20972877				24233838	24385154		9870209
8977217			24941292	24426777			18597074			20955077				24205328	24383550		9787093
8809546			24936835	24412236			18571399			20947818				24200496	24377452		9700600
8617321			24935330	24409809			18567603			20855468				24172580	24373695		9533203
8906263			24934729	24407112			18500755			20831477				24119769	25756002		9459368
8906262			24933344	24395230			18410524			20822429				24117733	25744424		9405156
8875566			24931225	24333475			25610013			20818810				24113173	24365491		9325168
8583213			24922525	24315930			18328271			20804491				24103001	24334118		9049197
7635149			24920561	24289077			18279723			20800711				24098568	24333756		8866561
7790105			24919414	24246655			18253720			20716763				24095739	24331939		8877421
7541087			24916708	24242137			18063548			20711426				24091913	24331635		8644685
8027551			24914499	24239876			18027172			20664910				24079414	24314861		8817642
8067720			24906482	24234420			17988778			20663564				24073950	24294778		8786736
7506894			24874442	24231104			17973863			20651369				24054322	24273273		7492338
8240255			24873723	24215938			17941890			20624111				24046015	24244697		7574677
7691748			24873034	24215062			17914184			20602129				24025841	24233435		8556358
7764131			24866449	24211397			17826175			20578796				24020373	24225211		8907697
8473748			24862878	24200239			17716880			20536739				24019515	24224890		7833193
8471029			24862187	24195349			17671740			20519843				24018334	24224701		7967014
8304126			24857797	24190328			17612973			20504162				24012422	24220724		7925144
1473014			24854039	24177287			17610872			20488579				24005609	24214181		7764849
1728387			24852654	24166720			17512017			20486090				23985697	24213609		8005353
1790137			24846452	24157378			17393227			20476576				23955714	24211853		8032936
1668725			24831783	24135297			17381679			20410217				23955153	24184165		8106373
1998956			24819928	24126566			17309516			20406925				23952047	24163503		8504802
1987791			24814604	24118063			17303625			20392549				23941769	24142720		8474576
1722950			24802527	24102680			17267396			20216529				23919658	24140572		8420957
2119339			24801881	24100592			17176168			20210737				23915343	24119161		8433865
2111286			24799355	24040369			17142029			20193086				23877278	24117897		1429558
2102360			24797782	24039355			16962580			20189593				23868942	24066058		1578313
2509363			24793096	24007817			16915402			20188080				23861137	24060854		1570210
2482041			24789730	23997749			16895547			20160011				23846218	24037794		1551541
3049162			24789169	23994575			16872526			20144956				23839113	24011530		1352541
3128977			24788059	23986454			16849632			20134098				23835476	24011150		1943747
2443564			24780381	23978367			16838395			20125033				23822636	24005237		1858860
3654604			24779966	23978103			16834943			20107169				23810419	23994557		1922007
3524284			24769323	23971039			16802113			20093623				23807161	23993977		1894798
			24768972	23969974			16757176			20088941				23794264	23992260		1657479
			24760747	23933163			16634066			20035837				23774323	23981054		2066305
			24760117	23921080			16614957			20015996				23770291	23975363		2063999
			24753220	23914771			16545538			19951554				23760205	23969550		2122630
			24751973	23905969			16477765			19951072				23744329	23962021		2273615
			24751945	23900960			16463019			19945540				23739309	23953788		2364636
			24739012	23887648			16459226			19931912				23727581	23953560		2141362
			24735446	23872425			16457849			19922391				23708756	23952950		2265217
			24717679	23850530			16445710			19922034				23703673	23951204		2107830
			24713665	23843954			16436331			19908164				23674352	23934460		2805599
			24699046	23840906			16263137			19903984				23661518	23933361		2619747
			24692394	23835040			16256963			19822957				23660296	23925941		2775785
			24692067	23823010			16245358			19790060				23640457	23923372		2582687
			24691249	23802669			16156127			19752364				23613854	23922725		2747840
			24684352	23792296			16135998			19769987				23605470	23922466		2732662
			24664592	23791844			16129915			19741386				23589577	23917671		3237221
			24652713	23775504			16116501			19728930				23584955	23896727		3146709
			24637265	23755195			16051203			19706600				23582643	23892696		3195125
			24630969	23743168			16043026			19673080				23558031	23886206		3421903
			24630682	23711718			15896446			19597299				23557796	23877136		3385556
			24613207	23695977			15798913			19590199				23545938	23872072		3677386
			24611636	23690866			15749386			19575800				23537653	23870196		3440858
			24594218	23688964			15705374			19568235				23519470	23865518		3689352
			24583409	23684809			15693859			19561639				23499865	23864783		3443938
			24583398	23677818			15589510			19548191				23479382	23855752		3600287
			24576487	23676468			15499623			19526040				23478428	23850676		2958078
			24567262	23674111			15381830			19470729				23470623	23835111		2882754
			24565947	23669186			15347908			19440308				23469791	23828825		2875082
			24558439	23665312			15246746			19437738				23469174	23827759		3960270
			24557852	23632125			15199055			19372584				23467095	23819994		3816153
			24556678	23627599			15071358			19334038				23456625	23809995		3921791
			24552231	23566831			14748882			19268605				23453634	23808985		3922863
			24518865	23560674			14630134			19267543				23429285	23805318		4065408
			24516001	23548608			14607021			19267301				23428345	23780975		4023398
			24512908	23548129			14529465			19258490				23425968	23771404		3908084
			24509133	23538624			12938853			19238516				23419777	23768655		2981478
			24507431	23536517			12860448			19236007				23419643	23758073		6517597
			24500568	23529380			12817703			19220287				23404947	23756282		6736017
			24495844	23506988			12757399			19217445				23395931	23755843		6748113
			24491421	23495748			12733978			19190820				23389992	23744729		6222659
			24488495	23490140			12635862			19174069				23386613	23743168		6682967
			24487978	23474308			12635861			19168442				23381627	23721934		6340690
			24484907	23474144			12576521			19164562				23356698	23713278		6681557
			24477783	23465391			12518030			19145821				23355318	23711137		574220
			24467546	23453305			12399975			19130224				23348591	23706499		449706
			24466200	25755466			12352659			19127222				23335397	23689606		399422
			24465030	23434766			12167485			19118162				23328672	23664533		879314
			24456736	23422878			12075114			19111603				23319802	23660094		71081
			24455725	23416143			11909877			19098111				23313255	23658636		1009946
			24450414	23411413			11672991			19093029				23260665	23648708		180563
			24442148	23403542			11605989			19065318				23235147	23646479		1194271
			24441175	23376836			11580904			19057417				23220708	23630360		1140426
			24433072	23344983			11478744			19035264				23202365	23622804		4153382
			24432383	23336970			11427500			19031245				23180565	23620247		4788308
			24430624	23322373			11423752			18983746				23166301	23612361		4698229
			24426777	23315010			11419959			18971451				23160140	23611112		4685256
			24419745	23299178			11365222			18950489				23149220	23603753		4763257
			24412236	23290932			11306052			18946203				23143974	23595869		5276292
			24411660	23280817			11266648			18922887				23104848	23592667		4393782
			24403234	23269651			11239702			18842737				23085515	23591781		4314577
			24389157	23246638			11177646			18840762				23085507	23589118		5767304
			24374843	23232835			11134975			18823992				23081858	23584358		5721291
			24374371	23228325			11105918			18802013				23073834	23571140		5589672
			24373843	23211305			10956377			18790831				23051914	23559389		13984488
			24373695	23181416			10837720			18787523				23046519	23558073
			24363042	23180154			10767668			18777493				23038002	23557869
			24333475	23159886			10696117			18713021				23028373	23548584
			24331939	23113620			10695929			18695005				23025387	23543313
			24321338	23113257			10660942			18685607				23024763	23535186
			24319531	23102243			10646895			18671672				23000518	23532958
			24316276	23094061			10582655			18617418				22991834	23519075
			24314860	23051927			10429215			18606301				22983094	23517294
			24312131	23046278			10215658			18600366				22971741	23515587
			24307637	23030670			10092449			18595894				22955274	23514050
			24284789	23022408			9973240			18564176				22942356	23505915
			24271996	22986158			9855215			18505425				22933289	23498784
			24256364	22943972			9699012			18496766				22927431	23498057
			24242137	22926307			9699010			18485587				22923495	23496246
			24239945	22922655			9689120			18456004				22911714	23494740
			24224890	22919442			9660200			18435717				22911475	23485615
			24222729	22911881			9527701			18418436				22898817	23482463
			24215938	22898172			9392451			18414232				22891270	23482364
			24213609	22859398			9285496			18408136				22877989	23423194
			24211676	22847551			8980288			18396294				22852804	23416143
			24211397	22792312			8971698			18369347				22842344	23416023
			24211395	22785269			8814340			18365584				22841395	23412669
			24192015	22785077			8819300			18361930				22837196	23410872
			24190328	22738259			8781786			18355445				22826466	23408945
			24184165	22699116			8736381			18346305				22820500	23384342
			24177287	22698911			8624765			18339892				22820188	23376361
			24176234	22696878			8529824			18323746				22816003	23375450
			24166720	22694660			7566367			18320293				22814620	23360627
			24160453	22685265			7804131			18295546				22814170	23348005
			24157378	22660838			8125214			18275628				22797920	23341905
			24145850	22595042			8363589			18246055				22796213	23336170
			24145084	22592748			8416796			18194265				22792062	23333219
			24138898	22586906			8223144			18025792				22791286	23331758
			24136897	22585387			1482067			18023823				22760071	23306157
			24135297	22583898			1480153			17973865				22746295	23305807
			24132508	22573548			1740018			21180129				22745686	23298483
			24126114	22572643			1755024			17967978				22733810	23295647
			24120969	22543172			1765841			17957455				22717081	23277536
			24118063	22538965			1647968			17928646				22715070	23269651
			24102680	22475096			2390105			17928570				22689051	23256442
			24101390	22445961			1690007			17927894				22684093	23245375
			24100592	22441173			2779535			17923423				22677195	23238562
			24099633	22436189			2498002			17911350				22674419	23236235
			24098559	22410000			2807405			17889572				22664476	23232634
			24097016	22395729			3378057			17880373				22627699	23224321
			24090658	22369883			3398700			17827737				22615493	23221047
			24079253	22363136			3122591			17761163				22595285	23211714
			24070606	22353746			3609246			17703428				22585859	23200889
			24063008	22342731			3590187			17693925				22585854	23199716
			24062247	22336129			3571282			17675477				22581256	25755455
			24040369	22327557			3032197			17670746				22577260	23181416
			24037794	22320165			3101481			17638882				22571869	23178709
			24036104	22294838			3121863			17607157				22566686	23174952
			24024170	22216309			2881746			17585070				22566504	23174390
			24012111	22210172			3586108			17583676				22553001	23159886
			24008008	22168406			3005956			17573561				22544756	23155311
			24007817	22159112			4070342			17561456				22539006	23154037
			23994575	22131195			3931450			17551258				22519596	23147180
			23994557	22129743			2983902			17540725				22496842	23146695
			23981577	22112368			6504415			17518591				22493319	23146349
			23978367	22100662			6626153			17516662				22491873	23131831
			23971039	22094062			7067817			17498268				22487394	23126657
			23969974	22089456			869176			17496212				22457330	23123425
			23958969	22085220			4367733			17492603				22449710	23122685
			23954472	22079841			4321044			17491020				22427205	23117086
			23942004	22075339						17487769				22423964	23084641
			23939143	22060287						17475277				22421439	23073658
			23922466	21947361						17464346				22412986	23066313
			23921080	21942741						17458594				22401993	23065020
			23901008	21933527						17413034				22395788	23063543
			23900960	21926641						17397797				22393233	23060398
			23898483	21920519						17392176				22391142	23058009
			23890357	21915475						17354225				22384810	23054338
			23887648	21913985						17333355				22371307	23054333
			23886864	21910597						17318866				22370480	23044241
			23886513	21910168						17293168				22363816	23044079
			23880893	21905284						17280760				22362767	23042833
			23871825	21898537						17255557				22351078	23038002
			23869065	21871519						17237399				22345510	23020073
			23867830	21865496						17234961				22307082	23015125
			23860206	21861725						17224798				22306067	23010742
			23848502	21845882						17224342				22274400	23002367
			23843954	21806470						17218473				22268119	22995864
			23840906	21787717						17218256				22266196	22985451
			23835946	21784771						17201737				22262768	22974663
			23835040	21777577						17200442				22240205	22964321
			23830814	21745095						17192516				22203995	22964154
			23828585	21733337						17169865				22203860	22955229
			23828329	21716679						17158357				22200507	22944441
			23823010	21712504						17158207				22195746	22941219
			23809995	21641991						17141242				22194983	22936086
			23800565	21633529						17134952				22186790	22934562
			23792322	21584194						17127753				22159225	22926307
			23777400	21570457						17119118				22157808	22902304
			23775504	21563905						17079667				22142513	22900128
			23771412	21554869						17049210				22119462	22882855
			23768655	21550026						17046616				22108800	22882259
			23764358	21501669						17029750				22095281	22880122
			23760559	21495794						17020651				22084099	22841563
			23755843	21463646						16982942				22075985	22841522
			23755195	21419608						16970313				22069489	22837306
			23743168	21396389						16949677				22052738	22827449
			23737649	21234269						16944661				22038739	22824087
			23726997	21227469						16928504				22033613	22817838
			23726800	21224496						16854437				22025552	22800895
			23726287	21091998						16847329				22017430	22797797
			23724032	21078395						16842507				22016059	22793375
			23721741	21040784						16836770				22001626	22790029
			23719546	20967458						16820946				21993858	22783057
			23711388	20951562						16815485				21993828	22782640
			23707206	20946227						16782534				21962882	22771449
			23696164	20932871						16774295				21949120	22768838
			23691207	20930026						16772231				21931826	22749489
			23688964	20874680						16771862				21921917	22748466
			23675840	20864946						16770837				21896778	22743549
			23669249	20855446						16721827				21895414	24750742
			23665312	20808454						16686314				21887257	22706738
			23640034	20716918						16680388				21882225	22699144
			23639307	20712430						16648481				21873449	22699004
			23636703	20698743						16640822				21870113	22698911
			23636231	20686993						16627554				21853090	22698787
			23624163	20667461						16601263				21849797	22697478
			23620247	20639273						16583127				21804564	22688013
			23615357	20595463						16581065				21784970	22687543
			23612361	20561554						16574722				21778281	22683971
			23611112	20555369						16564254				21771721	22672643
			23602676	20508205						16543241				21768328	22646996
			23601139	20503470						16540397				21763495	22615863
			23595869	20467345						16524509				21757575	22594108
			23587398	20422370						16462909				21746883	22564601
			23585283	20410593						16447050				21741934	22564600
			23584358	20332009						16445522				21737676	22564593
			23583238	20308543						16399632				21734075	22561447
			23577221	20205513						16394009				21733175	22560855
			23569927	20180751						16368490				21715338	22560853
			23568627	20169093						16343043				21706325	22560539
			23560674	20128771						16333916				21705614	22554494
			23548584	20100502						16325162				21669975	22551412
			23548129	20079818						16320926				21629263	22538402
			23543313	20036301						16316348				21625432	22534629
			23542009	19945540						16284227				21623171	22532103
			23538624	19914374						16271352				21612158	22525431
			23538025	19886397						16271051				21600941	22487396
			23537729	19874834						16269157				21585556	22484158
			23536517	19842026						16263785				21576359	22483089
			23536108	19781587						16260352				21557211	22481458
			23534516	19754377						16259750				21533992	22479338
			23527096	19725984						16253226				21521755	22465962
			23512916	19709398						16234412				21494611	22464705
			23506988	19697923						16229016				21494017	22427633
			23496246	19690169						16221216				21492875	22426906
			23495748	19638092						16205319				21490678	22422620
			23485615	19631631						16202858				21482133	22412986
			23474705	19606516						16185692				21479603	22411067
			23474308	19541419						16167335				21478911	22392695
			23474144	19500841						16157437				21465181	22381173
			23454558	19490803						16144995				21464396	22367065
			23453305	19468925						16137283				21458669	22334733
			23439188	19467228						16122904				21455173	22319522
			23437352	19455394						16116207				21440011	22313760
			23437274	19454821						16111867				21411748	22311349
			23434766	19394962						16109408				21408173	22306827
			23426538	19374741						16101009				21387297	22293346
			23422878	19358839						16079278				21378173	22281157
			23416648	19349371						16051231				21372379	22275328
			23416143	19273541						16045735				21368763	22265683
			23411413	19268665						16026514				21343177	22262478
			23411171	19176347						16015367				21339290	22253904
			23408676	19159670						15997109				21317202	22249930
			23398903	19138753						15994432				21306901	22236001
			23391141	19136057						15990956				21282491	22234356
			23383181	19135433						15970487				21282461	22227956
			23376836	19125683						15966315				21252625	22221603
			23376509	19115234						15922710				21212608	22219595
			23376104	19111005						15915325				21200403	22215946
			23372666	19034653						15911738				21185832	22209169
			23353898	19027002						15910796				21153365	22206755
			23353054	18983910						15896346				21153364	22205583
			23348005	18962899						15890449				21153311	22200703
			23328933	18946510						15888029				21151480	22199113
			23311443	18928848						15881412				21131586	22185916
			23306790	18820947						15854664				21124921	22183086
			23305807	18791975						15845519				21116854	22178775
			23300968	18791062						15843589				21098302	22159225
			23298456	18789669						15838805				21092294	22152320
			23285041	18786595						15778502				21084267	22138522
			23284617	18779738						15763998				21071440	22119211
			23280817	18710323						15742418				21069255	22108588
			23278692	18692641						15731048				21063746	22107987
			23274416	18579519						15728514				21062898	22105779
			23271497	18553143						15718929				21052097	22085740
			23269651	18485456						15716663				21050874	22083989
			23265624	18462759						15713431				21040358	22079741
			23256442	18456507						15684620				21037478	22072903
			23248410	18371952						15683683				20980916	22071931
			23246638	18291685						15665031				20979991	22057375
			23245956	18215436						15663448				20972332	22052738
			23228705	18205731						15625216				20972329	22052013
			23218323	18173740						15616592				20965234	22051774
			23215763	18165941						15607125				20937806	22045064
			23212700	18164028						15580020				20932476	22040877
			23211305	18069763						15573769				20932475	22035453
			23200889	18028863						15572357				20889926	22032152
			23196752	17939210						15569408				20887952	22025646
			23186077	17911403						15566974				20876284	22019745
			23183110	17907957						15548684				20850991	22008538
			23181416	17762208						15528222				20828737	21984482
			23180154	17717316						15522271				20825417	21980496
			23178631	17709883						15509890				20810663	21977865
			23176743	17693623						15505489				20709159	21975805
			23176170	17669454						15499042				20708092	21959058
			23174956	17645865						15491851				20706274	21958471
			23167349	17599958						15485488				20704544	21953829
			23166746	17562175						15482484				20698913	21953513
			23159886	17499745						15475661				20682990	21948338
			23159286	17467912						15451797				20664949	21947361
			23158670	17437639						15389544				20643547	21930120
			23154037	17437550						15319349				20599781	21923234
			23153390	17410333						15316718				20595389	21920785
			23147376	17259747						15313005				20594847	21918497
			23128853	17178849						15308554				20594757	21913985
			23117377	17094175						15288591				20591669	21903878
			23113620	17021248						15266308				20585869	21903748
			23104506	17019444						15263792				20584979	21856364
			23094061	16997276						15246201				20577214	21850691
			23079082	16973626						15242858				20566643	21843953
			23070905	16960387						15238257				20548028	21840275
			23056200	16956889						15226598				20547836	21833764
			23051927	16905640						15222742				20536725	21822758
			23046278	16848632						15221531				20522497	21820133
			23044393	16836488						15217913				20514412	21813386
			23042730	16797507						15213357				20508645	21793905
			23036353	16698151						15213278				20506288	21792761
			23030670	16672668						15212981				20484576	21790671
			23029870	16644180						15210948				20465571	21787762
			23024111	16563716						15210062				20452301	21777577
			23022408	16520888						15193704				20428992	21767162
			23002367	16458529						15184672				20427474	21748765
			23000882	16286467						15172281				20424938	21748763
			22989705	16238458						15162447				20410275	21745574
			22986484	16223730						15158686				20385620	21741920
			22986158	16219905						15153526				20375303	21737938
			22983815	16172101						15143479				20363734	21737676
			22982442	16135968						15108356				20361094	21733366
			22960692	16127053						15106878				20354226	21724697
			22960666	16105982						15102832				20348096	21718959
			22950848	16081117						15082869				20346019	21700967
			22943972	15993952						15075219				20237426	21699020
			22941452	15930438						15071185				20230819	21693218
			22938635	15925388						15066953				20215516	21693217
			22930490	15891340						15064230				20206688	21674185
			22926307	15885234						15049129				20205746	21672381
			22924656	15834859						15039391				20203691	21649723
			22922937	15774616						15039212				20202822	21627960
			22922655	15753136						15037536				20198502	21612700
			22922338	15737997						15034931				20190799	21607623
			22911881	15722556						15019287				20185725	21598418
			22902588	15663638						14991939				20185718	21595017
			22901679	15647746						14980010				20177069	21586492
			22884532	15465277						14977979				20176000	21571092
			22882855	15389835						14977627				20164118	21554121
			22878385	15339690						14967838				20143392	21551984
			22878042	15324348						14962848				20139972	21549113
			22871521	15309940						14764716				20139176	21530579
			22851661	15279068						14764075				20136500	21516061
			22847551	15279067						14745115				20135642	21505361
			22841785	15222100						14741740				20134099	21501125
			22841563	15191814						14707269				20132813	21496420
			22840690	15185298						14701803				20124419	21491930
			22824368	15140884						14695772				20117098	21480334
			22824087	15136591						14688526				20106902	21473769
			22804763	15114624						14688116				20080598	21468628
			22793375	14993105						14687582				20054340	21465509
			22790915	14697408						14653941				20048761	21445588
			22789904	14652719						14630072				20026400	21443104
			22786584	14642406						14617760				20025869	21431940
			22774400	14613276						14611112				20023384	21423135
			22773136	14570706						14604680				20010783	21406170
			22763672	14561487						14578289				20002873	21403587
			22751926	14500394						14566248				20001970	21401612
			22745064	12969109						14555288				19966861	21392091
			22740111	12897149						14555283				19965872	21388880
			22733840	12870812						14530614				19959123	21381070
			22721613	12676777						14530204				19955213	21356341
			22721505	12671063						14520484				19945431	21355876
			24750742	12624100						14501900				19934105	21314960
			22707233	12590974						13678705				19932769	21305343
			22703762	12548657						12967645				19926477	21284943
			22701598	12542972						12963679				19920252	21280193
			22698911	12512699						12963644				19911254	21272128
			22696878	12502498						12960355				19910467	21268091
			22696874	12421841						12960242				19891735	21256905
			22691959	12386123						12958195				19879657	21254322
			22690096	12204205						12923691				19877182	21251062
			22687550	12167207						12907844				19877052	21247482
			22685265	12107182						12892585				19874202	21235381
			22683933	11970852						12890664				19864212	21233280
			22633897	11967258						12860059				19861406	21228496
			22624622	11907416						12843182				19810018	21227469
			22609006	11884011						12842457				19808964	21227034
			22585387	11860476						12833329				19808857	21218091
			22583898	11847219						12831960				19806019	21208564
			22581380	11738060						12824189				19805025	21200096
			22576332	11736735						12817708				19801500	21195152
			22572643	11731445						12813374				19796681	21193041
			22570238	11712861						12810568				21426101	21185922
			22569420	11549714						12810424				19786811	21177856
			22560096	11432874						12809165				19782155	21176723
			22554915	11420769						12784039				19775607	21175814
			22541319	11299211						12759436				19740307	21168948
			22538965	11181934						12732207				19749080	21138681
			22532850	11153595						12727271				19745197	21128730
			22527888	11105912						12715918				19727391	21128318
			22508521	11067848						12711629				19724926	21125813
			22500782	11059836						12697414				19690174	21117450
			22491677	11032359						12688545				19687304	21104607
			22487384	11029586						12678336				19685010	21095217
			22484158	11025451						12676571				19682919	21087019
			22481458	10986008						12675973				19680262	21083420
			22474400	10912627						12655167				19676134	21057332
			22465177	10909968						12649264				19676073	21048051
			22461450	10828279						12649168				19671881	21046982
			22455867	10802230						12643791				19664992	21037437
			22453361	10760517						12642478				19657354	20969941
			22449709	10660609						12633747				19652946	20966071
			22445961	10651889						12633744				19641134	20965605
			22444498	10544183						12601528				19636293	20959047
			22441173	10515587						12589771				19635562	20951146
			22433871	10442858						12586740				19632771	20943080
			22432737	10409243						12576959				19629486	20943071
			22427460	10369455						12566095				19628771	20939113
			22412999	10334914						12562959				19609235	20925653
			22410000	10024512						12560208				19589459	20923693
			22409310	9880048						12560102				19557502	20878352
			22407046	20654437						12554696				19540496	20850421
			22402603	9751098						12548303				19531016	20843270
			22402186	9699892						12547825				19524513	20840785
			22395729	9685387						12536609				19524512	20838028
			22394288	9628898						12525575				19498109	20829362
			22387200	9556624						12514174				19447494	20822767
			22385249	9515568						12510804				19435814	20821823
			22369883	9245484						12470426				19433583	20819675
			22340705	9240442						12458034				19432816	20816014
			22356229	9195908						12451238				19423344	20801630
			22343037	9812850						12438396				19416948	20797416
			22342224	9142945						12419308				19407801	20727930
			22339724	9038369						12412803				19372588	20723005
			22337230	8995451						12400873				19364508	20713143
			22336129	14646551						12394943				19351839	20655714
			22326704	8670890						12393390				19351384	20637853
			22311349	8662965						12384455				19338150	20631412
			22309505	8593327						12384352				19336568	20626588
			22294838	8034697						12377740				19321861	20625647
			22287321							12372830				19307177	20620548
			22284365							12372772				19299644	20620478
			22251079							12368296				19298660	20610856
			22245015							12351936				19287947	20609067
			22244329							12219997				19286927	20607584
			22230609							12219027				19269318	20597071
			22230256							12214985				19244213	20594263
			22228310							12172046				19241441	20589743
			22222558							12149108				19217782	20573494
			22218995							12142377				19199007	20571138
			22214372							12135128				19197942	20558151
			22212862							12121877				19197243	20556450
			22210172							12115884				19193202	20546456
			22205583							12104094				19178875	20534638
			22197711							12093444				19168442	20526020
			22197082							12085314				19155515	20516729
			22185916							12069938				19151112	20492513
			22184998							12060397				19150425	20487216
			22169161							12044525				19131641	20480515
			22168406							12024109				19118554	20472596
			22164280							12021482				19097992	20471811
			22162043							12000864				19079141	20462650
			22158036							11996858				19049962	20462603
			22154906							11990440				19038972	20460374
			22153150							11968052				19038561	20456419
			22145410							11964374				19038005	20448284
			22129743							11964159				19035282	20416309
			22125445							11937560				19029902	20402835
			22116056							11933134				19018001	20400901
			22112368							11930230				19016906	20378990
			22099817							11929552				19008357	20371967
			22094062							11919087				19001439	20370466
			22085913							11893600				18987672	20354348
			22085605							11891189				18973520	20308331
			22079841							11880120				18957422	20214221
			22076494							11876871				18955500	20206021
			22072903							11854621				18949383	20172312
			22060290							11854277				18949366	20171597
			22060287							11854119				18945615	20160675
			22059996							11853870				18930133	20143470
			22045064							11827697				18929413	20137373
			22040877							11819785				18927209	20132852
			22032152							11814796				18843117	20131406
			22025323							11799096				18824250	20128771
			22013722							11792648				18824032	20114083
			22001939							11775791				18804190	20112726
			21997135							11760879				18803303	20112424
			21995864							11742806				18801463	20111721
			21991336							11742038				18799149	20104683
			21971136							11714866				18792103	20098278
			21970823							11714653				18787102	20088867
			21947361							11710674				18752500	20080247
			21945252							11708926				18712680	20056897
			21938476							11705951				18708285	20053702
			21935824							11698429				18701488	20036306
			21933527							11697130				18698233	20034949
			21930120							11673761				18688569	20023601
			21922038							11597915				18674748	20018304
			21919647							11592370				18667537	19959189
			21913985							11580140				18663224	19953420
			21911894							11571673				18656931	19945466
			21910597							11568010				18647246	19938218
			21906466							11566624				18645026	19938191
			21905284							11564662				18639562	19937832
			21904893							11564424				18608517	19932583
			21903878							11556546				18608353	19897483
			21903093							11553788				18600481	19894027
			21893052							11553533				18591741	19885855
			21892612							11535575				18519406	19861449
			21883476							11531023				18571736	19840469
			21879311							11522635				18566233	19836382
			21871134							11521757				18565131	19822496
			21867702							11509336				18537078	19814871
			21864684							11446471				18518937	19801828
			21858100							11443053				18511708	19801780
			21856383							11440974				18503517	19797507
			21852236							11427163				18490760	19793846
			21845882							11423288				18489845	19793341
			21844199							11421463				18486623	19793175
			21843953							11415943				18485876	19788607
			21843796							11414678				18474108	19787836
			21842588							11409569				18469305	19775730
			21822758							11413232				18463678	19766247
			21819444							11410740				18456797	19764353
			21810460							11410508				18455514	19752779
			21807391							11408036				18451172	19751722
			21806998							11401991				18450452	19747917
			21803336							11386618				18439422	19739265
			21787356							11376528				18431464	19738561
			21778411							11373343				18429822	19709398
			21778215							11373338				18421578	19671449
			21777577							11358991				18339627	19667931
			21774218							11347274				18326758	19656912
			21773006							11341786				18322009	19637282
			21763406							11334818				18318596	19631345
			21762692							11326955				18312841	19629648
			21755238							11326829				18308725	19628226
			21749189							11323020				18302252	19620784
			21748763							11317664				18299187	19609863
			21744422							11292287				18292232	19591457
			21741805							11282106				18286567	19588926
			21737938							11266388				18281285	19548187
			21737623							11264769				18273051	19545666
			21733337							11249066				18269865	19543146
			21732622							11245776				18255061	19540223
			21732406							11245628				18252868	19505367
			21722904							11208718				18250144	19504347
			21719482							11207298				18233961	19500797
			21716679							11181009				18201570	19497204
			21704983							11177581				18174285	19483297
			21704694							11172787				18172003	19481767
			21699906							11168455				18081851	19470388
			21688122							11167545				18068998	19459046
			21684301							11164851				18057228	19439197
			21674185							11160001				17901586	19414317
			21649732							11159966				18044730	19406199
			21633874							11158987				18041764	19398962
			21633529							11157331				18037881	19394642
			21631586							10755468				18034274	19394397
			21621646							11153060				18032482	19386499
			21620867							11142338				18030348	19371623
			21607999							11131297				18028797	19365711
			21603938							11120663				18025152	19360015
			21602605							11110710				18023418	19357028
			21596995							11090701				18006475	19348934
			21574063							11089907				18005243	19324476
			21572731							11085984				17996648	19301087
			21571092							11080081				17983584	19298694
			21570457							11072090				17979836	19295476
			21565489							11071874				17971294	19291350
			21563905							11069088				17966393	19283466
			21557999							11057759				17965022	19282658
			21550026							11053037				17965020	19279386
			21549690							11046119				17961823	19258673
			21549113							11037976				17957242	19248189
			21527993							11035727				17949991	19236545
			21502683							11032720				17945518	19231993
			21501669							11031095				17942753	19226379
			21472898							11031068				17940218	19226377
			21471720							11029753				17932622	19220660
			21463646							11027561				17928881	19214666
			21463622							11027431				17916675	19209239
			21462319							11026650				17913704	19208516
			21461609							11025401				17911593	21186606
			21457706							11019992				17884446	19172131
			21445588							11012781				17878344	19151545
			21439356							11012615				17875416	19133650
			21428416							11006006				17872368	19133309
			21414766							11004246				17869227	19116454
			21401386							11003621				17766436	19113989
			21384494							11003590				17728103	19111324
			21382272							11002413				17728102	19109875
			21372385							10995944				17727827	19109170
			21354119							10966905				17715908	19101528
			21349333							10965486				17712048	19085860
			21349270							10965235				17709401	19080501
			21349168							10965234				17703191	19076162
			21341537							10962155				17702576	19058328
			21314438							10958645				17699657	19034968
			21295105							10956241				17693255	19027919
			21294943							10951989				17693058	19027739
			21289416							10940496				17690330	19003954
			21284943							10926876				17664070	18996089
			21279551							10926544				17638906	18990340
			21255802							10917003				17638882	18977425
			21240372							10921509				17618106	18976829
			21234269							10913230				17591882	18972563
			21233279							10909895				17584736	18955130
			21227469							10903960				17574356	18954265
			21224496							10872687				17574233	18948497
			21220709							10861079				17560598	18948146
			21220701							10857856				17554377	18852641
			21215803							10835499				17553806	18835442
			21204649							10835315				17548900	18825712
			21203561							10831796				17544371	18823438
			21199330							10830283				17543278	18815054
			21196407							10807671				17539726	18806959
			21195152							10807521				17513605	18800000
			21193029							10807014				17505052	18794850
			21186817							10793093				17500068	18792393
			21181230							10775156				17485113	18790179
			21172010							10772188				17483347	18787467
			21166814							10768853				17480064	18787102
			21163285							10754403				17476691	18782536
			21153865							10747895				17465200	18761070
			21151161							10733094				17446186	18759004
			21140098							10733092				17442949	18757402
			21135136							10727756				17439942	18722366
			21116736							10718379				17438131	18704003
			21110033							10678764				17434724	18693125
			21103062							10706834				17433952	18684943
			21091998							10706764				17431115	18680237
			21087019							10706683				17430892	18670083
			21083420							10703670				17403612	18666711
			21081474							10690508				17393020	18665046
			21078395							10690284				17390058	18656556
			21073940							10685001				17389591	18642107
			21071867							10672008				17363610	18634754
			21056947							10666481				17355261	18626753
			21046982							10660951				17348859	18622026
			21040784							10657665				17348020	18603920
			21040116							10619820				17337593	18597074
			21034603							10616218				17312125	18590720
			20975550							10615072				17307724	18572215
			20970437							10592289				17306544	18571229
			20965145							10588517				17295206	18562923
			20957680							10585893				17287400	18555988
			20954278							10573528				17254641	18522885
			20951146							10548215				17251554	18509591
			20937831							10545521				17235653	18498044
			20936496							10544183				17234785	18481725
			20935190							10540052				17227768	18473406
			20925384							10533055				17218473	18471356
			20923961							10516166				17211854	18469645
			20923693							10515679				17210702	18436364
			20923528							10511455				17207538	18435714
			20923188							10510370				17197095	18427963
			20921064							10503937				17178712	18422963
			20889581							10498850				17173546	18422601
			20874680							10497870				17161226	18421281
			20848490							10489833				17158868	18420187
			20816014							10484680				17158207	18412243
			20813107							10473178				17157040	18408078
			20803734							10471580				17102591	18403049
			20801630							10470105				17068210	18397237
			20800087							10463767				17059425	18393316
			20795892							10463680				17047224	18391858
			20721934							10448015				17039240	18385934
			20720404							10446825				17032936	18379074
			20716918							10444374				17031853	18373199
			20713143							10442853				17031491	18371952
			20713141							10438821				17030606	18359723
			20712430							10435048				17020463	18346130
			20708606							10435033				17015619	18339969
			20707722							10430748				17005669	18338607
			20705123							10424280				16953224	18323214
			20698743							10423344				16951485	18308725
			20696856							10415049				16950202	18307414
			20686907							10409204				16945013	18302012
			20683004							10401993				16940186	18299419
			20655974							10395102				16934758	18292427
			20655714							10374872				16924232	18291569
			20651366							10373483				16920938	18289853
			20637853							10369794				16894031	18277953
			20626112							10362686				16888645	18277895
			20622027							10362412				16875982	18270473
			20609067							10355746				16849504	18267366
			20595463							10330172				16848763	18267108
			20580465							10328872				16801388	18254250
			20578719							10319282				16798739	18251167
			20561554							10233023				16775428	18223607
			20558151							10232679				16769709	18222481
			20555369							10226597				16763066	18222027
			20541363							10217529				16751410	18220275
			20540783							10216115				16751399	18215436
			20537729							10206185				16702443	18205731
			20525188							10202116				16698941	18199557
			20521779							10199820				16683253	18165941
			20519077							10085038				16647421	18157836
			20518313							10071909				16641138	18093793
			20516492							10070045				16641105	18086626
			20515942							10051477				16636195	18081738
			20510337							10051135				16636194	18075849
			20510076							10030839				16635350	18066656
			20503470							10024581				16631408	18054848
			20489729							10022522				16611882	18043097
			20487216							9933740				16601113	18032466
			20471811							9930718				16595893	18023093
			20448209							9927622				16581782	18008146
			20410593							9887205				16575915	18006605
			20402835							9880560				16571642	18001002
			20399771							9875639				16547522	17997851
			20399204							9862677				16543241	17994167
			20399083							9851366				16524888	17986630
			20392601							9846523				16519658	17986488
			20390762							9815042				16509574	17970214
			20371723							9809871				16508982	17959032
			20368333							9802559				16508014	17951269
			20363688							9799399				16507998	17947452
			20357413							9788657				16504042	17939210
			20357201							9757983				16503154	17938134
			20347981							9747450				16498402	17920526
			20339360							9746608				16489661	17919237
			20308543							9743555				16478975	17917259
			20308528							9743371				16470584	17914985
			20304443							9726834				16465024	17914984
			20303938							9725248				16461741	17911403
			20233320							9724273				16461467	17909718
			20230182							9723947				16457791	17900248
			20215516							9723495				16455080	17900243
			20213805							9722036				16434995	17889965
			20210814							9716178				16431125	17889572
			20205513							9713511				16428504	17879036
			20190028							9712697				16428431	17869638
			20187714							9708818				16426589	17850215
			20169093							9704045				16424920	17823431
			20167660							9701256				16424170	17709378
			20150754							9690866				16423921	17709330
			20128771							9683921				16418290	17706384
			20125033							9680375				16413549	17692605
			20116392							9678716				16409296	17689840
			20112906							9673435				16407200	17688874
			20103949							9665754				16394012	17676395
			20080247							9663649				17937629	17673148
			20079818							9650815				16380462	17659696
			20070490							9648854				16339139	17659695
			20070240							9648853				16336575	17652447
			20049212							9647479				16319138	17632100
			20046642							9639100				16291755	17631703
			20042658							9626992				16267124	17621258
			21368871							9628395				16265671	17619015
			20025943							9596680				16251192	17602819
			20015662							9596663				16231160	17592553
			19997976							9603114				16227624	17584580
			19996665							9545264				16223731	17582939
			19969064							9593310				16218959	17559879
			19953420							9539808				16199861	17548252
			19945540							9579263				16199137	17545946
			19938218							9573098				16177180	17535306
			19937832							9565081				16166629	17526015
			19922391							9563715				16166517	17514720
			19917357							9548500				16166516	17505307
			19917353							9535544				16166305	17498491
			19914374							9533433				16164210	17483740
			19912049							9532377				16155579	17473769
			19906953							9529047				16155125	17467912
			19905949							9521600				16153452	17466909
			19900513							9461573				16140916	17464987
			19896497							9514890				16137475	17463158
			19895372							9500699				16127155	17463142
			19886397							9488002				16126728	17444858
			19874808							9473147				16125170	17439747
			19874800							9469204				16123394	17439741
			19873884							9458868				16103081	17436085
			19842893							9405225				16101009	17420780
			19822098							9453609				16100524	17419266
			19822082							9383684				16055440	17407713
			19814871							9449633				16046050	17393517
			19814869							9439595				16039652	17383432
			19801828							9437209				16039647	17376039
			19801780							9435588				16034134	17369282
			19799668							9430501				16024795	17362932
			19795387							9388244				16024783	17359999
			19793341							9422401				16023111	17353078
			19781587							9420100				16023108	17344587
			19780897							9413857				16012955	17332973
			19775730							9372683				16009713	17331172
			19739265							9403543				15994968	17328242
			19735816							9403003				15994789	17304116
			19729361							9401054				15994315	17284281
			19725047							9398622				15993751	17278221
			19722159							9398085				15985761	17259747
			19709398							9395303				15980040	17255363
			19697923							9393629				15973460	17254609
			19666395							9369379				15972854	17244260
			19656028							9366434				15972840	17230620
			19654295							9334358				15966361	17230612
			19651153							9321883				15964142	17227628
			19643148							9316465				15954894	17222819
			19638092							9305563				15951441	17202438
			19633536							9299168				15950905	17201889
			19628226							9298535				15940637	17201732
			19620494							9294835				15939554	17188165
			19609863							9270720				15935983	17182349
			19606516							9264549				15935726	17173083
			19579067							9297558				15932506	17164725
			19575002							9293394				15927448	17154234
			19568602							9283697				15923614	17139380
			19567514							9264002				15922966	17133481
			19564823							9250168				15914319	17117136
			19561157							9242548				15913957	17109502
			19541419							9230132				15905586	17105669
			19539749							9246711				15897281	17103038
			19537921							9231818				15890643	17101152
			19519952							9200011				15888255	17095132
			19515743							9237621				15882876	17077013
			19515387							9704584				15879312	17076683
			19501275							9234375				15879100	17070847
			19500841							9234372				15870274	17069928
			19486647							9215702				15867352	17060129
			19478440							9193505				15865443	17059516
			19468925							9165055				15856020	17053157
			19467228							9138091				15827064	17052277
			19463931							9176264				15823272	17049125
			19457075							9145305				15817707	17047296
			19454821							9125574				15817462	17038628
			19448733							9112403				15816883	17006910
			19439196							9142945				15811958	16995466
			19429265							9118487				15808421	16990481
			19413659							9112330				15793306	16964402
			19406199							9105716				15792800	16950202
			19394962							9103232				15792609	16943688
			19394397							9096597				15784689	16940500
			19389197							9118669				15781053	16939916
			19374873							9055992				15778223	16907918
			19372631							9034139				15776110	16892451
			19371623							9812835				15773898	16890966
			19364626							9069539				15767780	16884913
			19352025							9009156				15763944	16879252
			19349371							9506319				15757636	16871541
			19345078							9335229				15753951	16860347
			19343192							9331808				15752987	16858290
			19328554							9038718				15746249	16849509
			19325139							9010456				15743811	16846831
			19324842							9000533				15741166	16845716
			19324476							8973191				15737997	16840730
			19324036							9014305				15735680	16835711
			19306910							8973476				15733744	16831245
			19302854							8940348				15724443	16830161
			19295663							8920935				15723721	16824158
			19294507							9237228				15722197	16822497
			19292764							8938640				15711939	16810104
			19285535							8932996				15710627	16807038
			19281599							8903396				15710601	16799967
			19273541							8905339				15705589	16796890
			19268665							8926101				15692606	16796882
			19267461							8897939				15692088	16794324
			19239001							8864131				15684432	16785730
			19198941							8840861				15684417	16781746
			19178960							8790368				15665818	16759056
			19174736							8930985				15665513	16750340
			19171757							8902879				15661910	16733851
			19166983							8886889				15657437	16715036
			19166897							8843783				15657395	16706830
			19159670							8792762				15657077	16701099
			19151545							8784069				15652352	16698588
			19150641							8757334				15650393	16698276
			19136057							8759756				15647756	16697540
			19135433							8753795				15637298	16688828
			19133309							8877773				15618191	16675630
			19113817							8843304				15617735	16673153
			19107740							8840265				15611276	16648481
			19098111							8757859				15611081	16645175
			19097986							8706494				15607733	16640837
			19087274							8830984				15604274	16626762
			19086651							8828077				15585316	16624641
			19063961							8827716				15580309	16620297
			19060127							8760140				15579900	16619363
			19034653							8678781				15579231	16610015
			19026990							8655981				15574499	16608032
			19014921							8832221				15572679	16584404
			19010653							8648104				15569261	16584398
			19005220							8662883				15564333	16584185
			19004024							8649784				15558024	16552805
			19003881							8948511				15557444	16551680
			18999900							8875537				15550384	16542374
			18996094							8809546				15547696	16539847
			18984853							8764139				15538382	16537294
			18962899							8676070				15537542	16530521
			18947976							8655902				15537506	16524509
			18940791							8651242				15534870	16522808
			18931663							8635238				15530848	16514644
			18928848							8616812				15521380	16507116
			18928394							8626679				15520180	16503525
			18852266							8816964				15505411	16499481
			18852009							8793707				15504342	16494630
			18820765							8645166				15504253	16489656
			18807160							8617220				15496400	16481293
			18803714							8786301				15494373	16481291
			18791062							8778147				15493454	16480618
			18790056							8732506				15489227	16468645
			18789669							8661349				15485837	16437600
			18786595							8639904				15485831	16413198
			18782455							8606078				15485626	16399628
			18761070							8603098				15470505	16391765
			18760340							8610438				15466196	16386180
			18758054							8845178				15465021	16385231
			18755394							8642296				15458367	16379012
			18722366							8620293				15456405	16373665
			18709160							8631029				15389633	16360711
			18694818							8631026				15389516	16336445
			18692641							8568250				15385607	16324360
			18688046							8780167				15385469	16307221
			18683050							8779862				15383658	16307218
			18670083							8565305				15368357	16297323
			18646533							8549863				15361883	16286273
			18636040							9046361				15358621	16285964
			18629605							8963690				15358188	16278567
			18626753							8927622				15351206	16270387
			18625666							8809229				15345718	16246324
			18600213							8791092				15342371	16236280
			18597074							8788263				15337828	16226725
			18579519							8787768				15337758	16214116
			18572215							8560388				15336944	16206274
			18562625							8554420				15332116	16202858
			18549926							8548421				15331607	16198523
			18538307							8530457				15327770	16184428
			18533185							8526945				15322261	16175610
			18528683							8526935				15322187	16175608
			18509591							8903852				15319373	16175605
			18498709							8746212				15316365	16175602
			18487654							8719803				15316093	16170832
			18485456							8597057				15308666	16170395
			18481333							8567032				15308656	16167672
			18473409							8541225				15308554	16163708
			18473406							7499969				15302572	16162167
			18466864							7492275				15297884	16162163
			18462759							7489995				15289868	16153431
			18445307							8614565				15280569	16148556
			18444008							8847093				15280422	16139828
			18436364							7576687				15276474	16135970
			18434576							8589297				15271797	16129678
			18408139							7675800				15265936	16118350
			18403049							7485529				15265891	16112048
			18399853							7575573				15265709	16103097
			18396304							8548533				15254587	16087126
			18384530							8528556				15252041	16081117
			18375824							8528546				15251131	16054185
			18373199							7642253				15243584	16051691
			18371952							7477002				15240542	16044092
			18348773							7646435				15234556	16039106
			18346132							7627959				15225374	16037832
			18343380							7544003				15218148	16035074
			18339590							7543752				15217903	16027782
			18320574							7582541				15215253	16027730
			18317407							7543491				15215247	16009714
			18312445							7622526				15210743	15998443
			18307414							8846404				15210451	15996225
			18299419							7541386				15208654	15976528
			18292530							7484279				15207698	15943753
			18291569							7794282				15199050	15940638
			18289174							7759887				15198984	15935562
			18287965							7540002				15198852	15925388
			18270473							7758169				15194557	15922476
			18267108							7544689				15192014	15921696
			18253831							7541949				15189778	15916742
			18242889							7539395				15184672	15910499
			18222027							8646562				15176996	15908364
			18215436							7729896				15175328	15893298
			18205731							7538287				15172122	15883743
			18189268							7536940				15161907	15865553
			18187930							7536663				15161854	15850468
			18165941							7706743				15157285	15836849
			18095656							7737298				15155767	15836845
			18095305							7710342				15153500	15836823
			18082089							7545650				15143182	15808656
			18075193							7860141				15143063	15803060
			18073509							7792097				15140882	15774288
			18069763							7751028				15135296	15769483
			18059323							7542534				15131058	15753092
			18057706							7538426				15128788	15741551
			18053982							7535004				15128775	15730626
			18030491							7836755				15121878	15722456
			18026934							7852840				15120611	15699844
			18023095							7846628				15116112	15699841
			18021535							7535648				15114618	15698414
			18008146							7530603				15110190	15685549
			18006239							7832812				15110188	15671563
			18001039							7529496				15110173	15654598
			17996678							8525924				15107295	15642694
			17982639							7869840				15100319	15636715
			17959032							7829966				15096655	15627848
			17951269							7798922				15096473	15614134
			17950727							7795174				15094781	15603720
			17950327							7545771				15090542	15590129
			17939210							7538424				15087776	15577225
			17937745							7538329				15087402	15573910
			17935848							7536096				15084608	15571584
			17927680							7533615				15077173	15557189
			17921322							7475981				15072850	15555451
			17920036							7529019				15067094	15552961
			17918438							7528506				15067037	15550384
			17917259							7986159				15064395	15542592
			17914952							7889268				15059916	15542526
			17913704							7735194				15057266	15534925
			17911403							7528993				15056862	15528222
			17910612							7527004				15056724	15524300
			17909954							7525724				15053867	15518714
			17900647							7949182				15047705	15502938
			17893043							7532082				15034928	15486931
			17873360							7530691				15033479	15485835
			17826175							7524498				15026281	15476865
			17822693							7524082				15026145	15467358
			17725530							7962274				15024023	15464239
			17720145							7943398				15020298	15457564
			17567462							7927208				15020249	15448523
			17707397							7837156				15017384	15380358
			17706384							7524482				15015934	15377894
			17704356							7937779				15013839	15371926
			17690092							7522365				15013427	15364029
			17688422							8831269				15012593	15363270
			17681033							7943258				15004200	15357006
			17680651							7827284				14993593	15349914
			17673311							7521848				14991079	15349896
			17669454							7520469				14981227	15339579
			17659726							8074665				14980516	15318101
			17656650							7521161				14980217	15316365
			17655502							8046239				14973242	15316131
			17640567							7519215				14967838	15312134
			17628600							8035037				14962846	15309720
			17622784							8027551				14962495	15300188
			17618106							7970942				14960283	15283270
			17617031							7519435				14764716	15242491
			17607002							7519365				14764603	15239101
			17602819							8063218				14751923	15228502
			17600310							8027668				14751283	15228232
			17600122							7516867				14749367	15218339
			17599958							8003032				14749364	15201276
			17594942							8070694				14739303	15189778
			17594941							7514175				14734567	15171648
			17576200							7514298				14732222	15165991
			17574387							8182161				14729457	15158617
			17565649							8168962				14724246	15158333
			17562175							8080840				14717657	15131799
			17554377							7522713				14715628	15120000
			17543459							7518300				14714552	15113957
			17522064							7514193				14711835	15113916
			17521818							7514190				14708901	15112352
			17507666							7513301				14701813	15111301
			17504796							8163651				14701673	15107972
			17499745							8161265				14699067	15106878
			17497032							8145021				14696419	15103051
			17485223							8032619				14695200	15099851
			17473197							8017702				14694199	15093180
			17467912							7930378				14691250	15069725
			17467021							7514363				14688255	15057266
			17444858							7510778				14676197	15044174
			17442935							7521774				14672717	15043992
			17442477							7514415				14670836	15036192
			17430643							7508933				14668343	15022726
			17410333							7509602				14662889	15021963
			17405292							8141330				14654787	15001560
			17388698							7508968				14645152	14996347
			17370618							7508336				14637151	14981227
			17337888							7507664				14633123	14973144
			17332940							7507317				14630924	14966365
			17329236							7507106				14627128	14769851
			17320567							8629278				14625285	14767994
			17303087							8304560				14623898	14764606
			17303073							7578850				14614859	14760665
			17298885							7511103				14610007	14752286
			17280760							7505803				14605879	14732352
			17279553							7505314				14603259	14724835
			17278014							7512249				14597127	14715545
			17275686							7504773				14596794	14701673
			17275124							8300158				14593075	14698136
			17272816							8125855				14592826	14697411
			17261335							7504484				14585990	14688215
			17259747							8228241				14585847	14686721
			17255874							8125515				14585846	14676211
			17251321							7691663				14581487	14675263
			17244260							8409754				14581470	14672174
			17237434							8397259				14576831	14647036
			17235328							8225567				14576824	14639361
			17217564							8213997				14569058	14625480
			17185628							7691748				14560027	14623915
			17182673							8359927				14560022	14607710
			17179680							8134178				14559850	14607690
			17178701							7693276				14551890	14607686
			17173892							7690209				14532286	14598217
			17157290							7688901				14532277	14583571
			17154234							8223899				14532003	14580883
			17133485							8377388				14525948	14579849
			17112501							8342995				14523047	14578850
			17094175							8226460				14523021	14577928
			17085330							8333847				14522336	14568774
			17073633							8366624				14516792	14567445
			17072828							7689587				14504278	14555288
			17046616							7686861				14503852	14527823
			17045606							7504587				14502240	14523021
			17045269							7686752				14500687	14519967
			17033563							8499487				14500659	14512870
			17028433							8361776				14500543	12962917
			17026986							8331161				14499640	12960926
			17019693							8330929				14499638	12960499
			16997276							8315355				14499341	12954792
			16988135							7684906				13679856	12947007
			16980379							7683323				13679039	12928598
			16979119							8473748				13130092	12927976
			16958678							8392406				12966434	12925135
			16958667							8335573				12963846	12915513
			16952378							7683698				12960358	12906872
			16950136							8514709				12960176	12890349
			16927372							8385904				12949248	12883180
			16926069							7683959				12943711	12860753
			16925588							8461002				12941340	12854177
			16902163							8436598				12939342	12840063
			16892451							8383325				12939259	12831615
			16890966							7682342				12938156	12824001
			16890353							8473017				12934063	12821046
			16887109							8447456				12933798	12797899
			16879252							8445328				12917691	12791596
			16878031							8428392				12917690	12767899
			16871999							8423095				12917341	12761158
			16861834							8423078				12907607	12759355
			16860828							7678626				12900420	12755599
			16857677							8433851				12894513	12754297
			16850524							8426089				12890679	12682487
			16849722							8356923				12887331	12670900
			16848632							8304126				12887130	12653223
			16842861							1490962				12883408	12630530
			16836488							1452346				12882985	12626662
			16822497							1452344				12881518	12617584
			16807038							1333193				12878156	12585109
			16803694							1431106				12874320	12578126
			16794324							1279698				12874238	12559944
			16793036							1434539				12874203	12558141
			16790636							1425913				12867425	12547408
			16778832							1394884				12855710	12540784
			16765342							1383221				12853972	12540779
			16754540							1394447				12853446	12532458
			16707192							1384487				12847684	12525606
			16648481							1402386				12842894	12511143
			16648293							1517578				12842827	12508378
			16638580							1325525				12840022	12500196
			16636664							1522385				12832460	12498809
			16632117							1500182				12831615	12496537
			16624641							1500175				12829720	12477081
			16601780							1409295				12825835	12470500
			16585964							1405334				12820430	12470499
			16584888							1382130				12819136	12447873
			16574777							1381725				12818427	12444115
			16563716							1641777				12815168	12444015
			16540177							1639108				12813457	12439936
			16517085							1428361				12811818	12439929
			16511253							1382789				12810685	12437590
			16507907							1324289				12810684	12414777
			16499907							1379808				12810199	12414526
			16499481							1631560				12808093	12406548
			16497990							1330900				12807996	12395316
			16491292							1599481				12807432	12390475
			16488442							1375460				12806607	12388693
			16483564							1374449				12801995	12388624
			16473865							1555255				12796506	12387313
			16472239							1552282				12789343	12360487
			16469376							1568958				12789342	12218380
			16458529							1541677				12789323	12208367
			16456144							1541555				12788095	12200625
			16446495							1347312				12776182	12181165
			16438940							1537373				12771574	12177608
			16423819							1729374				12769469	12166781
			16422543							1370409				12767518	12165287
			16413410							1740646				12765944	12162439
			16412663							1528301				12764057	12145560
			16412357							1371815				12762338	12145143
			16412292							1330790				12759443	12127824
			16407880							1280746				12751796	12084994
			16405428							1753090				12748169	12076861
			16399620							1665883				12748063	12075178
			16393888							1937752				12745060	12044526
			16374549							1919006				12738796	12033504
			16373529							1748844				12736262	12032487
			16344602							1918993				12736252	12023001
			16330198							1915557				12729461	12022763
			16326423							1798698				12714600	12020636
			16321806							1656767				12709443	11990925
			16317704							1908828				12709429	11985665
			16306138							1714727				12707358	11982702
			16298864							1782986				12706864	11962249
			16297323							1858031				12704649	11954836
			16289751							2070073				12682234	11954833
			16280135							1905642				12700663	11936972
			16278567							1904079				12692538	11911810
			16271621							1902865				12692090	11906245
			16270387							1903415				12681357	11898044
			16263711							1902393				12676530	11897623
			16263228							1911530				12675684	11894041
			16260608							1909136				12670479	11886178
			16260598							1900522				12668516	11879779
			16260089							2025250				12668256	11876943
			16243536							2004016				12663669	11859421
			16231578							1904708				12654515	11855542
			16226725							1830780				12649200	11854277
			16225875							1991487				12649168	11840829
			16224490							1902396				12645577	11837793
			16223606							2175327				12644590	11830334
			16223495							2124240				12642686	11825485
			16222870							2265709				12642685	11812769
			16218907							2279740				12639846	11812283
			16216629							2124251				12637578	11804664
			16214333							1979590				12637570	11803029
			16210695							1702067				12631578	11796629
			16204241							2172027				12621058	11781073
			16198523							2120138				12606947	11773374
			16179540							2121110				12606945	11758208
			16175609							2117605				12606782	11755132
			16162403							2217145				12606779	11752092
			16155909							1980910				12600818	11748182
			16140881							2163305				12595760	11746737
			16137475							2109093				12595470	11740910
			16135968							2333306				12592338	11739387
			16129699							2108732				12592100	11738105
			16127053							2310368				12591926	11733948
			16107336							2303713				12584189	11732004
			16105982							2353926				12573983	11726507
			16099027							2352496				12565903	11702007
			16092723							2508564				12559944	11690708
			16087572							2775564				12556537	11687469
			16085180							2499627				12556483	11592783
			16081675							2476035				12554784	11580144
			16081514							2467706				12547194	11580140
			16081117							3203692				12543776	11562077
			16055440							3142779				12538767	11559023
			16052308							3139757				12531544	11558258
			16049548							2838550				12530059	11544314
			16036338							3586712				12529410	11531023
			16027697							3330013				12526096	11525242
			16023107							3698012				12509805	11522378
			16014734							6967086				12507912	11520787
			16011481											12504580	11506848
			16003553											12496438	11500375
			16002051											12494458	11495041
			15993952											12492116	11484923
			15985222											12490536	11481408
			15982930											12488448	11472435
			15972948											12486103	11469897
			15964564											12482991	11469888
			15964307											12482965	11447019
			15964121											12481431	11445871
			15953565											12480544	11431739
			15951441											12479793	11429693
			15949909											12475392	11421492
			15942160											12473591	11418128
			15940365											12464387	11414749
			15935562											12459460	11408014
			15925388											12456657	11391533
			15916978											12447876	11389006
			15916742											12446787	11369168
			15909119											12446608	11368239
			15908024											12444159	11360671
			15897777											12444032	11359810
			15890506											12438947	11352823
			15887117											12438325	11344390
			15880142											12426569	11341367
			15879558											12419817	11340116
			15878985											12419217	11330688
			15878720											12417072	11329499
			15875806											12414784	11328674
			15849359											12409315	11309322
			15843040											12409308	11305608
			15843034											12408046	11297059
			15841466											12406882	11292605
			15837763											12393870	11282780
			15820709											12393755	11281557
			15809297											12393548	11268962
			15808421											12391199	11266274
			15799720											12390026	11261798
			15798812											12388814	11240242
			15790984											12388360	11238044
			15781290											12388069	11206269
			15781289											12387049	11207253
			15774616											12384559	11179515
			15770062											12379708	11172620
			15769483											12374672	11169075
			15769481											12372424	11157059
			15761843											12361806	11156888
			15742402											12360479	10755704
			15737997											12358792	11150033
			15735433											12357358	11149030
			15730626											12352969	11131296
			15713430											12270937	11124824
			15695821											12242656	11120194
			15687746											12242079	11120178
			15687488											12238566	11120174
			15686663											12237315	11117573
			15667866											12237314	11115617
			15665729											12221085	11113629
			15664395											12207331	11104650
			15663638											12219002	11092691
			15660518											12218097	11090702
			15652656											12215446	11087146
			15652655											12210728	11086780
			15650394											12210141	11051276
			15637055											12208854	11045865
			15633127											12208743	11031256
			15627848											12208609	10998439
			15627257											12207915	10996392
			15607049											12195705	10986217
			15581600											12195699	10975018
			15572687											12193701	10959809
			15570020											12192055	10959799
			15556604											12182418	10954897
			15556153											12181358	10926563
			15530848											12181357	10923503
			15495595											12181188	10923398
			15494544											12173037	10914707
			15493986											12172378	10898753
			15489227											12171600	10893448
			15486341											12167698	10888074
			15485835											12154014	10880399
			15476588											12150980	10869469
			15473318											12150927	10864922
			15471006											12150889	10864141
			15470276											12145147	10822065
			15464239											12140294	10816671
			15451797											12138205	10815618
			15389835											12138192	10811053
			15388652											12135786	10801288
			15388264											12130673	10798742
			15382206											12130508	10792025
			15378733											12122119	10786744
			15371664											12121873	10768980
			15358104											12093792	10758413
			15349897											12093155	10748154
			15345718											12091384	10722755
			15337792											12089369	10721094
			15313406											12089335	10718379
			15311945											12080469	10679115
			15306168											12075355	10680745
			15297967											12072408	10677155
			15288121											12067713	10675538
			15283848											12063170	10673063
			15279068											12063167	10670847
			15279067											12061815	10654278
			15272058											12060576	10651627
			15267101											12058282	10650164
			15257617											12055203	10631129
			15257546											12055104	10622742
			15256490											12052889	10613737
			15255293											12052830	10613736
			15246852											12052823	10611190
			15243578											12048203	10589084
			15229201											12040174	10580580
			15228260											12040173	10554120
			15228232											12034358	10573528
			15223607											11994488	10573524
			15223071											11992615	10573523
			15222026											11991979	10553044
			15213357											11986318	10549999
			15211579											11986007	10548345
			15210709											11978827	10540321
			15185298											11976329	10500078
			15182642											11971985	10496183
			15182599											11971971	10498648
			15171648											11971970	10494042
			15164729											11971029	10483896
			15161907											11971016	10477647
			15142862											11960379	10464170
			15140884											11955956	10462378
			15140018											11954826	10452880
			15131591											11945026	10444185
			15130417											11937558	10424280
			15120628											11934728	10421428
			15114624											11926309	10413069
			15106733											11923871	10402481
			15102832											11919155	10388501
			15086909											11918218	10385649
			15033766											11917000	10385367
			15033544											11912160	10358020
			15025948											11912124	10353265
			15022726											11902829	10347123
			15019085											11896607	10347118
			15013838											11894098	10347108
			14997504											11884428	10330434
			14962975											11884280	10330271
			14962501											11864612	10235283
			14962500											11855810	10230856
			14767996											11854271	10221824
			14757367											11847341	10220738
			14759608											11841806	10216533
			14743437											11840454	10212231
			14732751											11830590	10208863
			14697411											11826414	10193661
			14696081											11825565	10083239
			14691290											11821946	10082424
			14688255											11821416	10081631
			14687418											11815388	10071019
			14681686											11809807	10069567
			14679154											11809798	10069384
			14675562											11809700	10068094
			14669999											11804874	9928681
			14668336											11799382	9916732
			14659806											11796489	9893032
			14642406											11792567	9878335
			14634009											11779863	9878318
			14594800											11777978	9838637
			14573642											11773980	9838634
			14559850											11772969	9829628
			14555224											11758774	9828225
			14553942											11756562	9821152
			14527932											11751383	9819715
			14519785											11733537	9808756
			14518286											11733515	9804071
			14517219											11747812	9798692
			14511233											11741878	9794913
			12969109											11741536	9776568
			12966434											11741321	9772415
			12964805											11739281	9771833
			12960255											11734559	9755839
			12960112											11731109	9753243
			12933325											11726207	9744646
			12917325											11723253	9742107
			12897154											11713531	9733610
			12897149											11705740	9731570
			12883197											11704868	9727869
			12881424											11701610	9727009
			12878156											11700972	9714299
			12877656											11698504	9705202
			12871298											11698466	9701801
			12870163											11698396	9694963
			12856570											11698260	9672246
			12855403											11694538	9655692
			12845989											11694510	9643529
			12842776											11689614	9626061
			12817708											11689443	9620331
			12808106											11687592	9603137
			12808093											11684013	9591755
			12807752											11682062	9587352
			12800192											11679435	9558736
			12791701											11675379	9537442
			12788471											11641261	9504902
			12784046											11606383	9469470
			12775721											11601494	9462651
			12774333											11597994	9459617
			12774332											11593415	9405255
			12774022											11585904	9440625
			12765338											11584365	9425927
			12754205											11583588	9418902
			12747737											11563975	9373179
			12730618											11557763	9397992
			12723984											11557508	9397990
			12721308											11549346	9371583
			12714247											11545735	9356239
			12713440											11544323	9352875
			12700285											11544177	9326405
			12700031											11536016	9322527
			12698366											11533494	9298529
			12691831											11533235	9271278
			12690259											11529675	9224806
			12677168											11528523	9227470
			12676938											11527961	9210545
			12676788											11527379	9208136
			12670514											11527146	9185757
			12668732											11525634	9144228
			12653223											11525294	9139834
			12653213											11520794	9195371
			12646273											11520792	9088875
			12646250											11518734	9287243
			12646059											11514583	9093011
			12628494											11514225	9041256
			12619377											11509639	9070844
			12615917											11509575	9041913
			12612910											11507084	9037225
			12595760											11505977	9035291
			12592670											11502884	9035283
			12588293											11502212	10072903
			12584189											11495721	9249609
			12579833											11491654	9166936
			12574384											11490015	9155591
			12566517											11489474	9093874
			12560487											11486001	8989186
			12558141											11485016	8961388
			12548461											11483407	8943423
			12538039											11479295	8943365
			12532458											11470799	8954835
			12531875											11470788	8903462
			12524404											11465707	8831687
			12512958											11463746	8790371
			12482991											11461927	8781295
			12482880											11461904	8872905
			12476359											11453646	8812832
			12475390											11450494	9812722
			12470500											11449364	8649784
			12206715											11447117	8873006
			12460745											11446747	8799952
			12453183											11439326	8723762
			12444039											11438544	8651752
			12429710											11429546	8778147
			12429181											11423913	8992608
			12421841											11418646	8622650
			12421838											11418630	8617430
			12421472											11418127	8644345
			12420742											11415944	8644247
			12419473											11410508	8601375
			12419471											11406568	8573081
			12399975											11404390	8900539
			12398896											11406619	8828099
			12397061											11402042	8546713
			12393931											11402028	8611989
			12392966											11397809	7479784
			12388222											11393780	7557885
			12387875											11391614	8574752
			12379575											11390377	7630167
			12374620											11384837	7628396
			12370194											11384740	7486912
			12364855											11374864	7542233
			12356580											11369754	8586485
			12230306											11359906	7797015
			12226852											11359848	7796813
			12215208											11359843	7769287
			12205044											11359840	7768593
			12200125											11340079	7538266
			12181323											11337506	7890377
			12180121											11334414	7640677
			12176728											11318879	7869036
			12171919											11306198	7860649
			12165276											11305324	7596346
			12162440											11299730	7879177
			12154098											11298454	7822015
			12148949											11297551	7719413
			12147583											11290612	7718114
			12126254											11290332	7884614
			12098651											11287630	7869840
			12089369											11287317	7785437
			12085349											11281728	7537727
			12080185											11280761	7475981
			12065308											11279167	16856311
			12063571											11278990	7974713
			12020597											11278822	7997467
			12010892											11278665	7934022
			12000740											11278403	7522249
			11991627											11278362	7850538
			11988096											11278339	8066786
			11983108											11278283	8045508
			11981771											11277995	8028504
			11961208											11263774	8178946
			11958950											11261545	7982273
			11953903											11101870	8187051
			11952168											11254493	8148392
			11913980											11251123	8294868
			11909874											11247802	8294104
			11907416											11245689	7749930
			11897787											11242109	11271294
			11884396											11238929	8250973
			11852102											11238593	8397073
			11847219											11234901	8338160
			11841806											11232604	8502661
			11840456											11232324	8334080
			11823528											11230338	8482457
			11815388											11230133	8433016
			11812649											11225847	8384094
			11805217											11221891	8473010
			11804847											11222496	8438251
			11799922											11179444	7679371
			11798737											11171562	8418776
			11787474											11160335	1464473
			11783313											11160243	1444645
			11781188											11160134	1279141
			11777919											10755617	1447964
			11756069											10754329	1358047
			11751921											11152962	1505908
			11750848											11149911	1639357
			11748182											11145953	1459648
			11746378											11141501	1328801
			11738060											11133489	1625194
			11734555											11132130	1377744
			11733948											11124824	1521925
			11717217											11120850	1554388
			11716818											11096064	1550220
			11712874											11108836	1793867
			11705702											11106658	1707932
			11697130											11087727	2069759
			11689467											11082122	1672139
			11684089											11078718	2049816
			11679967											11073104	1665312
			11642020											11067959	1368668
			11606383											11067939	2256757
			11600497											11054378	2227817
			11587733											11051551	2222515
			11583958											11051546	2379780
			11565956											11043572	2382288
			11542701											11034997	2116001
			11524431											11032840	2352944
			11522449											11032806	2161433
			11513845											11032752	2331437
			11509327											11032744	2310368
			11502884											11035039	2233326
			11500375											11029467	2226268
			11495041											11027549	2129499
			11491654											11016939	2633699
			11480417											11012883	2546747
			11450987											11002422	2789041
			11435212											10990461	2496546
			11417954											10984605	3192926
			11417256											10982776	3257464
			11410599											10974038	3689116
			11402028											10964109	3426563
			11401496											10962033	3317217
			11399048											10958661	3654604
			11395604											10948142	5125668
			11390189											10947155
			11369505											10946303
			11359443											10938077
			11351128											10936177
			11344824											10935625
			11341981											10926925
			11340636											10919669
			11337940											10919658
			11328674											10914035
			11328671											10913368
			11325850											10910059
			11319761											10903915
			11312651											10903735
			11306436											10903323
			11299211											10900331
			11289659											10894161
			11275417											10882136
			11235209											10857863
			11229368											10848577
			11228746											10843709
			11226577											10837465
			11198351											10837420
			11179444											10837247
			11179290											10837071
			11167962											10821954
			11162639											10820282
			11156586											10820281
			11140240											10811015
			11112131											10806207
			11092398											10805784
			11089907											10801799
			11087039											10801798
			11071400											10799907
			11063916											10799299
			11062747											10794718
			11046081											10794713
			11034223											10788610
			11029606											10781614
			11029586											10779545
			11007940											10779525
			11003590											10779355
			10998251											10777606
			10990160											10777545
			10965357											10775461
			10959811											10771484
			10948062											10766741
			10947965											10764746
			10938463											10748222
			10938453											10748004
			10936175											10747897
			10925209											10744744
			10924859											10734145
			10919993											10733597
			10909968											10733566
			10896870											10733102
			10887172											10713122
			10887171											10713108
			10880392											10712344
			10843427											10698277
			10837804											10677501
			10828279											10702263
			10821844											10669636
			10806370											10671299
			10803782											10670586
			10802230											10660609
			10802225											10655266
			10799909											10652445
			10799478											10648614
			10798104											10648602
			10788708											10647779
			10783138											10643787
			10781090											10638762
			10777562											10637282
			10773043											10638962
			10747897											10635328
			10737808											10619024
			10727667											10611247
			10721723											10611349
			10717352											10586080
			10716998											10581243
			10711676											10570180
			10708161											10567421
			10700533											10567406
			10698971											10553091
			10681572											10559893
			10660609											10559880
			10655262											10557090
			10653520											10556825
			10614719											10556809
			10609876											10542212
			10593992											10549571
			10585590											10544965
			10581242											10542046
			10580148											10528172
			10544957											10523657
			10544183											10521409
			10517537											10521396
			10515679											10504489
			10499639											10498871
			10497012											10497214
			10496923											10497185
			10489835											10490605
			10477444											10485710
			10469306											10485701
			10462378											10484455
			10460871											10477696
			10443926											10477597
			10442858											10469655
			10439045											10469353
			10438654											10455128
			10438532											10455056
			10432295											10447711
			10424280											10442092
			10417565											10440930
			10381639											10438475
			10381133											10435616
			10362723											10429665
			10362713											10419449
			10334914											10417144
			10330425											10415047
			10325585											10402466
			10235542											10400827
			10233023											10391945
			10232835											10391896
			10224484											10385526
			10198336											10384145
			10195071											10383891
			10080124											10383455
			10072497											10383393
			10069567											10364242
			10069412											10360689
			10051543											10359587
			9989786											10358077
			9988757											10356400
			9973225											10346820
			9930921											10346818
			9927690											10339667
			9918921											10331740
			9893120											10327072
			9888410											10232975
			9882590											10229103
			9881837											10229185
			9877282											10228009
			9875227											10224289
			9864298											10224059
			9862377											10220500
			9850096											10210645
			9848873											10207621
			9843964											10206979
			9834283											10206970
			9826469											10202031
			9819715											10200535
			9815042											10196203
			9798692											10195897
			9797379											10195895
			9786425											10195894
			9784026											10102273
			9769268											10097111
			9762361											10094932
			9756946											10092829
			9744536											10092784
[truncated: 232 more rows]
