# Supplementary material for: Multi-Level Integration of Environmentally Perturbed Internal Phenotypes Reveals Key Points of Connectivity between Them
Source: Front Physiol. 2017 Jun 12;8:388. doi: 10.3389/fphys.2017.00388 (PMC5467433; doi:10.3389/fphys.2017.00388)
Supplement: Supplementary file 4 [file DataSheet1.ZIP]

Archive with 12 entries (12 files):
- supplementaryFile1.cys
- mergedNetwork.xml
- metabolomicsUrine.metabolomicsSerum.xml
- metabolomicsUrine.cytokine.xml
- metabolomicsSerum.cytokine.xml
- metabolomicsUrine.transcriptomics.xml
- metabolomicsSerum.transcriptomics.xml
- cytokine.transcriptomics.xml
- microbiota.cytokine.xml
- microbiota.transcriptomics.xml
- metabolomicsUrine.microbiota.xml
- metabolomicsSerum.microbiota.xml
